# Supplementary material for: Analysis of dynamic changes in retinoid-induced transcription and epigenetic profiles of murine Hox clusters in ES cells
Source: Genome Res. 2015 Aug;25(8):1229–43. doi: 10.1101/gr.184978.114 (PMC4510006; doi:10.1101/gr.184978.114)
Supplement: Supplemental Material [file supp_gr.184978.114_Table_S1.txt]

		Time course
Probe ID	Gene	t2.wt	t4.wt	t6.wt	t8.wt	t12.wt	t16.wt	t24.wt	t24_2.wt	t36.wt	t48.wt	t60.wt	t72.wt
1434906_at	0610005C13Rik	0.2724	-0.0478	0.007	-0.2559	-0.2786	-0.6623	-0.4394	-0.4062	-0.2026	-0.2813	-0.2572	-0.3323
1430444_at	0610006L08Rik	0.1135	0.0271	0.0463	0.0191	-0.0102	0.1384	0.0433	0.0209	-0.2019	-0.0901	-0.4541	-0.1766
1428380_at	0610007C21Rik	0.2122	-0.2143	-0.2869	-0.3884	0.0891	0.655	0.4229	-0.1182	0.1291	0.1168	0.2787	0.4174
1428544_at	0610007L01Rik	0.056	-0.2051	-0.4264	-0.5452	-0.4464	-0.1685	-0.5961	-0.0399	-0.0115	-0.2904	-0.5057	-0.4717
1428545_at	0610007L01Rik	0.144	-0.0662	-0.1357	-0.1742	-0.3426	-0.4779	-0.1535	0.0393	0.1061	-0.1812	-0.4025	-0.1766
1433900_at	0610007L01Rik	0.08	-0.0973	-0.1734	-0.2692	-0.378	-0.3585	-0.1956	0.2551	0.3413	0.2169	0.0552	0.0817
1427836_at	0610007P08Rik	0.1082	0.1346	-0.1003	0.1553	0.0552	0.1031	0.1299	-0.2654	-0.2971	-0.2305	-0.1263	-0.4172
1452447_at	0610007P08Rik	-0.1922	-0.0774	-0.0665	-0.1206	-0.0885	-0.2829	-0.2536	-0.1096	-0.265	-0.1982	-0.1451	-0.3359
1452573_a_at	0610007P08Rik	0.0386	0.263	0.4441	0.3061	0.3675	0.3809	0.3082	-0.275	-0.3677	-0.7322	-0.7691	-0.7103
1453985_at	0610007P08Rik	-0.1163	0.0915	-0.1757	0.064	0.4516	-0.085	0.0445	-0.0445	-0.5723	-0.655	-0.8852	-0.7058
1460404_at	0610007P08Rik	0.0425	0.2216	0.305	0.3186	0.3145	0.34	0.3839	-0.1563	-0.1479	-0.4213	-0.3668	-0.4525
1454161_s_at	0610007P14Rik	0.0203	-0.0084	0.0556	-0.023	0.0506	0.0302	0.113	0.0579	0.1427	0.0621	0.0219	0.0864
1431132_x_at	0610007P22Rik	0.046	0.1181	0.1235	0.189	0.1668	-0.0244	0.0533	0.0406	0.1296	-0.0833	-0.0802	-0.1437
1437969_s_at	0610007P22Rik	-0.0837	0.1539	0.3015	0.2465	0.1779	0.1506	0.2248	0.1062	0.0631	-0.0291	-0.0219	-0.0664
1425246_at	0610008F07Rik	0.0565	-0.0113	-0.0342	0.033	0.0259	0.0881	-0.085	-0.1772	-0.1494	-0.1585	-0.1187	-0.1651
1431446_at	0610009B14Rik	0.0025	-0.0256	-0.0753	-0.0718	0.1194	0.2262	0.0394	0.0177	0.0054	-0.0103	-0.0769	-0.1906
1418083_at	0610009B22Rik	-0.0181	0.3093	0.4205	0.4437	0.4665	0.4801	0.527	-0.0248	-0.0809	-0.3167	-0.3542	-0.2983
1417054_a_at	0610009D07Rik	-0.0134	0.0543	0.0705	-0.002	-0.0787	-0.2188	-0.0574	-0.1378	-0.1287	-0.0358	-0.0986	-0.0897
1417055_at	0610009D07Rik	0.0461	0.0984	0.0961	0.05	-0.0469	-0.1264	-0.032	-0.2322	-0.2247	-0.1966	-0.2733	-0.1806
1435508_x_at	0610009D07Rik	0.0752	0.1214	0.0574	0.1927	0.057	0.0398	-0.0865	0.1381	0.1119	0.0079	0.1024	0.0095
1436681_x_at	0610009D07Rik	-0.0161	0.0332	0.0953	0.0166	-0.1292	-0.2154	-0.0892	-0.2274	-0.1764	-0.1067	-0.1762	-0.22
1453141_at	0610009L18Rik	0.1269	0.0232	0.0411	-0.0357	-0.101	0.1998	0.0673	-0.0814	-0.0545	-0.0596	0.03	-0.037
1421049_at	0610009O20Rik	0.1064	0.2395	0.3255	0.4503	0.074	-0.3348	-0.18	-0.1445	-0.2411	-0.2086	-0.3239	-0.3569
1452685_at	0610009O20Rik	-0.0592	-0.2973	-0.4223	-0.3425	-0.186	0.0043	-0.1192	-0.0804	-7.00E-04	-0.0082	0.082	-0.0711
1426558_x_at	0610010B08Rik /// Gm14295 /// LOC627901	0.1121	0.1161	0.0209	-0.3261	-0.1411	0.3275	0.4935	0.6184	0.6941	0.8983	1.1781	1.1457
1428652_at	0610010F05Rik	-0.0291	-0.318	-0.3742	-0.1811	4.00E-04	0.3172	0.2804	0.1295	0.1372	-0.1121	0.1478	0.0404
1456660_a_at	0610010F05Rik	0.0464	-0.2013	-0.156	-0.0573	0.1027	0.1485	-0.1028	-0.1691	-0.2656	-0.1814	-0.1194	-0.0383
1430671_a_at	0610010K06Rik	0.0563	0.1745	0.1165	-0.0806	-0.0841	-0.2398	-0.1679	-0.2294	-0.5279	-0.2787	-0.3331	-0.2765
1433463_at	0610010K06Rik	0.0159	0.1499	0.1554	0.0441	0.0397	-0.0682	0.2408	-0.3095	-0.2393	-0.2159	-0.2224	-0.0398
1428679_s_at	0610010K14Rik	-0.0354	-0.1989	-0.1087	-0.1225	0.1509	0.1761	-0.1342	0.0324	-0.0392	-0.2754	-0.1999	-0.3318
1429252_at	0610010K14Rik	-0.0986	-0.2046	-0.179	-0.1575	0.1854	0.2388	-0.2312	-0.2512	-0.4039	-0.6762	-0.6246	-0.7605
1427878_at	0610010O12Rik	0.0433	-0.1355	-0.4336	-0.4141	-0.1646	0.0956	-0.1656	-0.3616	-0.3479	-0.5958	-0.453	-0.4811
1441883_at	0610010O12Rik	0.0871	0.0069	-0.0957	-0.0155	-0.1324	-0.173	-0.0909	0.0148	-0.1103	-0.0474	-0.1378	-0.169
1431126_a_at	0610011F06Rik	-0.0089	-0.0762	-0.0077	0.2469	0.957	1.2616	1.1237	0.6668	0.9155	0.6093	1.2321	0.8314
1434771_at	0610011F06Rik	-0.1617	0.0667	-0.0248	0.1938	0.7292	1.084	0.9068	0.7395	0.8941	0.7569	1.0816	0.7178
1426017_a_at	0610011L14Rik	0.0821	0.0822	-0.0323	-0.2157	-0.4934	-0.5665	-0.3021	-0.0669	-0.0298	-0.0773	-0.2578	-0.1036
1437835_a_at	0610011L14Rik	0.1166	0.117	-0.0696	-0.2153	-0.5628	-0.6867	-0.3443	-0.3052	-0.2743	-0.2875	-0.502	-0.3656
1437836_x_at	0610011L14Rik	0.0666	0.0728	-0.0222	-0.1462	-0.5428	-0.5844	-0.3691	-0.3797	-0.3492	-0.3534	-0.4447	-0.4251
1459456_at	0610011L14Rik	0.0176	-0.071	-0.0636	-0.0531	-0.1122	-0.2381	-0.2348	-0.4088	-0.4057	-0.297	-0.3436	-0.3396
1417002_at	0610012G03Rik	-0.0464	-0.3261	-0.4118	-0.4627	-0.3195	-0.0296	-0.1982	-0.4834	-0.5105	-0.51	-0.4045	-0.3109
1417003_at	0610012G03Rik	-0.0055	0.1197	0.2325	0.0134	-0.213	-0.3588	0.1921	-0.2039	-0.2591	-0.2452	-0.4075	-0.3136
1448540_a_at	0610012G03Rik	0.0502	-0.3545	-0.3567	-0.4362	-0.3903	-0.0021	-0.2368	-0.3883	-0.5019	-0.5603	-0.3594	-0.4299
1453043_at	0610012H03Rik	-0.088	-0.0033	-0.1435	-0.1184	0.1034	0.1866	-0.1248	-0.207	-0.046	0.006	0.4436	0.3405
1432532_at	0610025J13Rik	0.1583	0.1363	0.0646	0.0668	0.0371	-0.0725	-0.0912	-0.1045	0.0137	0.0297	0.0028	-0.0677
1435538_at	0610030E20Rik	-0.1958	0.293	0.3127	0.3598	0.4154	0.3532	0.4636	0.1243	0.1416	0.2231	0.3122	0.2496
1453243_at	0610030E20Rik	-0.2491	-0.0033	0.0502	0.2857	0.1815	0.1844	0.127	0.0959	-0.0392	0.3444	0.4659	0.3126
1431199_at	0610031G08Rik /// Ggnbp1	-0.008	-0.1411	-0.4171	-0.714	-0.4852	-0.3689	-0.6883	-0.8283	-0.8496	-1.1271	-1.282	-1.5078
1416830_at	0610031J06Rik	-0.1238	-0.1219	-0.1879	-0.2554	-0.0715	0.0324	0.0311	0.0788	0.2949	0.3069	0.394	0.4447
1432291_at	0610033M10Rik	0.0292	0.1262	0.101	0.0608	0.0146	-0.1216	-0.0416	-0.0605	-0.033	-0.1484	-0.118	-0.309
1425043_s_at	0610037D15Rik	-0.1385	-0.146	0.1717	0.3223	0.6324	0.5751	0.2903	0.2695	0.2653	0.0401	0.1612	0.1555
1453639_s_at	0610037D15Rik	-0.1391	-0.0909	0.0854	0.1939	0.3578	0.259	-4.00E-04	0.1283	0.1734	-0.0537	-0.0646	0.1204
1426467_s_at	0610037L13Rik	0.115	0.2742	0.2837	0.0443	-0.1345	-0.3456	0.0432	-0.2178	-0.2605	-0.2502	-0.3612	-0.2739
1426468_at	0610037L13Rik	0.2292	0.5343	0.5755	0.2	-0.2516	-0.4271	0.2874	-0.2526	-0.076	4.00E-04	-0.1409	-0.0596
1429879_at	0610037L13Rik	-0.2106	-0.0948	-0.0978	-0.0074	0.2607	0.5372	-0.3793	-0.0828	-0.2669	-0.6085	-0.3081	-0.5287
1438343_at	0610037L13Rik	0.0259	-0.1901	0.0419	0.011	0.269	0.2294	-0.2639	0.0441	-0.1335	-0.404	-0.2761	-0.2699
1456370_s_at	0610037L13Rik	-0.2185	-0.1926	-0.1916	-0.018	0.2108	0.3698	-0.3627	-0.1626	-0.2357	-0.5272	-0.1842	-0.5021
1431008_at	0610037M15Rik	0.1817	-0.4029	0.0416	0.3793	1.1077	1.8731	1.3707	1.3347	1.1933	-0.1115	0.0913	-0.2984
1451644_a_at	0610037M15Rik /// H2-gs10	-0.0618	-0.2591	-0.1614	0.0886	0.5559	1.3754	0.6787	1.2134	1.2539	0.5139	0.4795	0.4849
1451187_at	0610037P05Rik	0.1068	-0.1202	-0.1873	-0.2975	-0.2431	0.0426	-0.0901	-0.175	-0.0765	-0.0497	-0.1042	0.0372
1430930_at	0610038B21Rik	0.1525	-0.0078	-0.0122	0.1109	-0.0209	0.0759	0.0643	0.0428	-0.0585	0.0994	0.072	-0.0393
1431583_at	0610038L08Rik	0.1256	-0.0089	-0.0426	0.0729	-0.0484	-0.1735	-0.1442	-0.1187	-0.0967	-0.1685	-0.1864	-0.2074
1430761_at	0610039K10Rik	0.0704	-0.1685	-0.0891	-0.0924	0.0238	-0.1856	-0.184	-0.3114	-0.4322	-0.2474	-0.4227	-0.3997
1432770_at	0610040A22Rik	0.2684	0.2372	-0.0152	0.1871	0.0013	0.006	-0.0731	-0.2072	-0.2535	-0.0329	-0.1733	-0.2769
1447886_at	0610040B09Rik	0.0385	0.0286	-0.062	-0.0382	0.3151	1.3492	1.7543	2.0187	3.821	4.3468	5.7545	5.4614
1445557_at	0610040B10Rik	-0.0171	0.2332	0.1036	-0.2277	-0.1477	-0.2542	0.0079	-0.0185	0.1533	-0.1079	0.1596	0.267
1456161_at	0610040B10Rik	-0.1713	0.2619	-0.0101	-0.0479	-0.1629	0.1927	0.3394	-0.0465	-0.0411	-0.0976	0.1649	0.2545
1442672_at	0610040F04Rik	0.1153	-0.0328	-0.1433	-0.006	0.0407	0.0367	-0.1407	-0.3091	-0.518	-0.3317	-0.3321	-0.4424
1424404_at	0610040J01Rik	0.0844	-0.0567	0.107	0.1404	0.224	0.388	0.8324	0.8121	1.1971	1.0684	1.9496	1.6672
1432661_at	0610042E11Rik	0.0146	0.01	-0.0628	0.0542	-0.0676	-0.2139	-0.2152	-0.237	-0.2671	-0.2084	-0.3131	-0.2201
1432662_at	0610042E11Rik	0.0783	0.0488	-0.0354	0.0241	-0.0734	0.0332	-0.1097	-0.1805	0.0935	0.0822	-0.0145	-0.2424
1454126_at	0710001A04Rik	0.0879	0.1052	0.0716	0.142	0.0594	-0.0188	-0.0529	-0.1596	-0.1482	-0.2639	-0.1436	-0.3575
1428989_at	0710001D07Rik	-0.0948	0.3648	0.4171	0.3172	-0.0191	0.3378	1.0736	0.4711	0.5239	0.5332	0.7277	0.6727
1435109_at	0710007G10Rik /// Tmem175	0.2186	-0.3278	-0.3092	0.0109	0.3892	0.7619	0.2033	-0.4282	-0.2938	-0.365	-0.0734	-0.2661
1434214_at	0910001L09Rik	-2.00E-04	0.3171	0.3808	0.1921	0.0391	-0.1107	0.1509	0.0564	0.1956	0.245	0.0794	0.1894
1428301_at	100041874 /// 544988 /// ENSMUSG00000063277 /// ENSMUSG00000068790 /// ENSMUSG00000072735 /// Gm3194 /// Gm8108 /// Gm8206 /// LOC100036568 /// LOC671957	0.5118	0.1198	0.1206	-0.0221	0.0221	0.1903	0.3748	-0.1496	0.0356	0.0518	0.3217	0.3753
1452731_x_at	100041874 /// B930046C15Rik /// ENSMUSG00000063277 /// ENSMUSG00000068790 /// ENSMUSG00000072735 /// Gm3020 /// Gm3194 /// Gm3703 /// Gm8108 /// Gm8206 /// LOC100036568 /// LOC100041530 /// LOC671957	0.5702	0.1222	0.1413	-0.0117	0.0013	0.2262	0.269	-0.0376	0.0366	0.0376	0.3672	0.2939
1431262_at	100041874 /// Gm3194 /// Gm8108	0.0946	-0.0164	-0.0018	-0.0196	-0.1857	-0.0875	-0.2188	-0.1931	-0.1875	-0.2455	-0.2513	-0.2664
1456966_at	100042889	-0.0551	-0.2164	-0.3684	-0.2593	-0.2434	-0.1185	-0.2781	-0.4801	-0.5152	-0.3778	-0.3848	-0.5954
1457715_at	1010001B22Rik	-0.001	-0.0589	-0.2172	0.0461	-0.0942	-0.2011	-0.1925	-0.2549	-0.2989	-0.2721	-0.3229	-0.3201
1438105_at	10-Mar	0.1163	0.0089	0.011	0.0678	0.0646	-0.1633	-0.0778	-0.0241	0.0912	0.1877	0.0706	0.0036
1456171_at	10-Mar	0.0968	0.0241	-0.0338	-0.0295	-0.0234	-0.0088	-0.1005	-0.3542	-0.3331	-0.2568	-0.194	-0.2656
1437208_at	10-Sep	-0.0877	-0.5579	-0.422	-0.0673	0.2555	0.3242	-0.0553	0.011	0.0158	0.0524	0.0698	0.1109
1438804_at	10-Sep	-0.2045	-0.2641	-0.3372	-0.1659	0.0296	0.1643	-0.0611	-0.2085	-0.0218	0.0286	-0.0898	0.3377
1454660_at	1100001E04Rik	0.2669	0.1831	0.0279	0.0781	0.0791	0.0131	0.1917	-0.0556	0.2751	0.2416	0.5779	0.4077
1434484_at	1100001G20Rik	0.0722	0.006	0.1341	0.0685	-0.0398	-0.1794	-0.0239	0.1915	-0.0497	0.0803	0.082	0.0576
1435755_at	1110001A16Rik	0.0263	-0.2483	-0.3446	-0.5791	-0.3904	-0.0738	-0.3837	-1.0638	-0.8863	-0.9939	-0.9756	-0.9535
1448388_a_at	1110002B05Rik	-0.0698	-0.2901	-0.2112	-0.0105	0.1599	0.4823	0.3575	0.3567	0.4281	0.3385	0.3555	0.3536
1430786_at	1110002E22Rik	0.0736	-0.0165	0.0982	0.0118	0.0429	0.0043	-0.138	-8.00E-04	-0.0312	-0.0125	0.0647	-0.1337
1447870_x_at	1110002E22Rik	0.0629	0.0322	-0.1252	-0.102	-0.1098	-0.0503	0.0798	0.2851	0.884	0.6632	0.7666	0.4342
1429484_at	1110002L01Rik	-0.2971	0.2009	0.3881	0.6153	0.4946	0.5635	0.4471	0.4772	0.0075	-0.1525	-0.1617	-0.2049
1452256_at	1110002N22Rik	0.1634	0.6882	0.6095	0.402	0.2019	-0.0408	0.2023	-0.5079	-0.6265	-0.7777	-0.7931	-0.844
1416767_a_at	1110003E01Rik	0.0382	-0.3471	-0.251	0.0127	0.3687	0.7623	0.585	0.1642	0.5355	0.2655	0.8372	0.4763
1416768_at	1110003E01Rik	0.0652	-0.3018	-0.2013	0.0029	0.3712	0.78	0.6966	-0.2528	0.1768	-8.00E-04	0.4353	0.3137
1435464_at	1110003E01Rik	-0.0233	0.6745	0.788	0.7458	1.0556	1.3002	1.5673	0.7821	1.2104	1.1656	1.7089	1.6095
1447218_at	1110003F02Rik	0.0494	0.0135	-0.0544	0.0674	0.0568	-0.1465	-0.1118	0.0475	0.2159	0.0992	-0.063	-0.1474
1428926_at	1110003O08Rik	0.1635	0.0996	0.1551	0.227	0.0975	-0.0736	0.4744	0.3365	0.4416	0.3326	0.1709	0.2924
1424315_at	1110004E09Rik	0.0025	0.0084	0.111	0.0231	0.1536	-0.1048	-0.3574	-0.4601	-0.7018	-0.7113	-0.9564	-0.8745
1435301_at	1110004E09Rik	0.1457	0.043	0.0039	0.0896	-0.1169	-0.176	-0.1354	-0.2454	-0.2941	-0.2698	-0.412	-0.3813
1437682_x_at	1110004E09Rik	0.0245	-0.0179	0.0957	-0.0027	0.1054	-0.1978	-0.326	-0.3684	-0.6711	-0.6451	-0.8353	-0.8552
1455276_x_at	1110004E09Rik	0.0966	-9.00E-04	-0.0876	0.0611	-0.1574	-0.2476	-0.4099	-0.3417	-0.4607	-0.4892	-0.567	-0.5245
1423335_at	1110004F10Rik	0.0227	0.1785	0.3316	0.3356	0.3564	0.2149	0.4367	0.0706	0.1605	0.1951	0.024	0.107
1432584_at	1110004M10Rik	0.1228	0.0862	0.0465	0.0842	-0.0144	0.0088	0.0122	0.0392	0.0284	-0.0658	0.0479	0.0357
1454286_at	1110004M10Rik	-0.0826	0.8042	1.0248	0.4272	0.7298	0.5296	0.801	0.9295	0.9525	1.0995	1.0641	1.4057
1451448_a_at	1110005A03Rik	-0.1247	-0.3388	-0.1879	0.1459	0.5311	0.4591	0.1031	-0.0152	-0.1274	-0.2016	-0.0565	-0.1219
1453485_s_at	1110005A03Rik	-0.0628	-0.3178	-0.1064	0.2114	0.5699	0.4866	0.1271	-0.0617	-0.1657	-0.2523	-0.2476	-0.2912
1430331_at	1110005A03Rik /// Gm14127	0.0978	-0.1209	0.0224	-0.0412	0.0404	-0.1644	-0.2644	-0.1779	-0.0552	-0.2313	-0.4432	-0.3094
1431094_at	1110006E14Rik	-0.6491	-0.7469	-0.9122	-1.0308	-1.1324	-1.1384	-0.5912	-0.0415	0.2465	0.1152	0.4157	0.7473
1432562_at	1110006G14Rik	0.0458	-0.0475	-0.0314	-0.0411	-0.0421	-0.0866	-0.091	-0.1554	-0.247	-0.2189	-0.1446	-0.0611
1420750_at	1110006O24Rik	-0.0105	0.1148	0.2294	-0.1005	0.0061	-0.038	0.1874	0.0286	0.0049	0.0034	-0.0217	0.0043
1424348_at	1110007A13Rik	-0.1097	-0.0663	-0.0523	-0.0291	0.0879	0.059	-0.1164	-0.1207	-0.2541	-0.3304	-0.3696	-0.4583
1438254_at	1110007A13Rik	-0.2013	-0.0233	0.1001	0.2921	0.3788	0.0644	0.3003	0.5078	0.5241	0.459	0.4355	0.4213
1439126_at	1110007A13Rik	-0.4326	-0.2526	0.0134	0.0107	-0.0194	-0.4688	-0.3622	0.2802	-0.0134	-0.2536	-0.1788	-0.2464
1431359_a_at	1110007C09Rik	0.1771	-0.5148	-0.9712	-0.9385	-0.3996	0.2809	-0.2847	-0.3287	-0.4592	-0.9324	-1.1315	-1.091
1451700_a_at	1110007L15Rik	-0.0066	0.0975	0.1208	-0.0596	-0.1274	-0.2011	-0.0571	0.1687	0.1154	0.0098	-0.2462	-0.0752
1428528_at	1110007L15Rik /// Gm3606	0.1164	0.0411	0.0161	-0.028	-0.2639	-0.3204	-0.1596	-0.1721	-0.006	-0.0133	-0.1639	-0.0667
1454258_at	1110008E08Rik	-0.0463	-0.1209	-0.2366	-0.1109	-0.2915	-0.1198	-0.3231	-0.2501	-0.4275	-0.2983	-0.4726	-0.3277
1416699_at	1110008F13Rik	0.0397	0.0615	-0.0838	-0.1948	-0.3738	-0.5258	-0.3134	-0.0028	0.0554	0.1325	-0.0733	0.0443
1459810_at	1110008F13Rik	0.0507	-0.11	-0.0838	-0.1542	-0.2772	-0.3241	-0.2305	0.192	0.2231	0.1956	0.1264	0.1668
1419333_at	1110008J03Rik	-0.005	0.1917	0.3593	0.3797	0.421	0.3846	0.1292	0.0069	0.1812	-0.0496	-0.3115	-0.2673
1428775_at	1110008L16Rik	0.0146	0.2396	0.3372	0.2334	0.1202	-0.0703	-0.3284	-0.4693	-0.6743	-0.9449	-1.0793	-0.9958
1423947_at	1110008P14Rik	0.0362	0.1447	0.1591	-0.0444	-0.0548	-0.3203	-0.2009	-0.1585	-0.2131	-0.1937	-0.7046	-0.2446
1447982_at	1110008P14Rik	0.1417	0.0535	-0.0616	0.0247	-0.0256	-0.0277	-0.0969	0.0699	-0.023	0.0573	-0.0083	-0.0395
1459890_s_at	1110008P14Rik	-0.0115	0.0809	0.0199	-0.0958	-0.122	-0.3473	-0.1929	-0.221	-0.2601	-0.2354	-0.7733	-0.3867
1433820_a_at	1110012D08Rik	-0.2106	-0.4567	-0.4637	-0.2084	0.0184	0.3281	0.1542	0.4723	0.5778	0.5222	0.6096	0.6051
1433821_at	1110012D08Rik	-0.1006	-0.1794	-0.1444	-0.0858	0.0333	0.1975	0.0385	0.1733	0.3391	0.3684	0.3809	0.3037
1429053_at	1110012J17Rik	-0.1168	-0.2061	-0.3853	-0.5007	-0.646	-0.4364	-0.3688	-0.5044	-0.6843	-0.7566	-0.8675	-0.8023
1442363_at	1110012J17Rik	-0.1879	-0.4757	-0.388	-0.593	-0.393	-0.2664	-0.4535	-0.4991	-0.8392	-1.0183	-1.1292	-1.2384
1451302_at	1110012L19Rik	-0.1597	0.1052	0.2049	0.007	0.1172	0.0572	0.1296	-0.1415	-0.201	-0.1848	-0.2622	-0.2035
1460487_at	1110014L15Rik	-0.0135	0.255	-0.0129	0.1864	0.002	0.1849	-0.0978	-0.2589	-0.1253	-1.00E-04	0.1078	0.1998
1429834_a_at	1110014N23Rik	0.0172	-0.1874	0.1046	0.0325	0.0928	0.1185	0.0963	-0.0477	-0.1082	-0.0526	-0.2405	-0.0302
1438205_at	1110014N23Rik	-0.0569	0.0063	-0.031	-0.0448	0.0392	-0.1129	-0.0372	-0.2447	-0.1434	-0.3779	-0.4171	-0.4244
1454825_at	1110014N23Rik	-0.1244	-0.1812	-0.0711	0.1333	0.2736	0.203	0.1309	0.095	0.0573	-0.1352	-0.1053	-0.1556
1453930_at	1110015M06Rik	0.1822	0.2668	0.4204	0.1777	0.2062	0.218	0.1838	0.0428	0.1924	0.0801	0.0131	-0.035
1453443_at	1110015O18Rik	-0.1166	0.0835	0.0111	0.0992	0.0398	-0.0771	-0.1077	-0.2243	-0.1372	-0.1554	-0.1964	-0.0805
1429471_at	1110017D15Rik	0.1849	0.1779	0.0581	0.2118	-0.0155	0.0686	0.0653	0.183	0.0914	0.1536	0.0499	0.1828
1444262_at	1110017F19Rik	-0.0295	-0.0168	-0.0897	-0.1961	-0.0968	-0.0618	-0.2293	0.106	0.0526	-0.1304	-0.0829	0.0186
1429468_at	1110018F16Rik	-0.3851	-0.0922	0.2227	0.323	0.3259	0.2468	0.9067	0.2326	0.393	0.4458	0.6363	0.7172
1433767_at	1110018G07Rik	-0.0365	0.1694	0.1932	0.0958	0.0564	0.0191	0.2762	-0.0411	0.0037	0.0658	-0.0119	0.0751
1454721_at	1110018G07Rik	0.0183	0.1255	0.0856	-0.0338	-0.0597	-0.1602	-0.0165	-0.2187	-0.2188	-0.3515	-0.4726	-0.2542
1430194_at	1110018H23Rik	0.3028	0.0953	0.2261	0.2015	0.2005	0.1731	0.1563	-0.157	-0.405	-0.1766	-0.2376	-0.3316
1421018_at	1110018J18Rik	0.0293	-0.3545	-0.3278	-0.3422	0.0161	0.2767	0.1878	-0.3262	-0.3369	-0.6049	-0.6404	-0.5065
1434441_at	1110018J18Rik	0.0057	-0.5132	-0.3976	-0.0723	0.3169	0.5841	0.6396	0.2248	0.4995	0.4179	0.4931	0.4937
1431884_at	1110019B22Rik	0.1872	0.0521	0.1461	0.0818	0.0794	-0.0837	-0.1664	-0.0651	-0.0138	-0.018	-0.1651	-0.1526
1453434_at	1110019D14Rik	0.0648	0.2425	0.3	0.0511	0.1029	0.1845	0.4364	0.1186	0.1632	-0.1316	-0.2066	0.048
1456203_at	1110020A10Rik	-0.1705	-0.0889	0.1131	0.1374	0.0172	-0.0692	-0.0136	-0.0634	-0.3105	-0.2418	-0.2045	-0.1836
1439574_at	1110020A21Rik	-0.1639	-0.018	-0.0953	-0.0193	-0.1053	0.0209	-0.0245	0.1319	0.0185	0.1172	0.0199	0.0025
1429869_at	1110020C03Rik	0.1175	0.0319	-0.0751	0.096	0.0668	0.0153	0.005	-0.15	-0.161	-0.1578	-0.0778	-0.2161
1429808_at	1110020C03Rik /// LOC674677	0.0474	-0.041	0.0802	-0.0248	0.1617	0.3691	0.1411	0.0269	0.0834	-0.2945	-0.1609	-0.3585
1432233_at	1110020C17Rik	0.1307	0.1133	0.0438	0.1035	0.1622	0.0257	0.0657	-0.1904	-0.1868	-0.0892	-0.0688	-0.1353
1437285_at	1110020G09Rik	0.1062	-0.1509	-0.0064	0.1457	0.0757	-0.0401	-0.1001	-0.1791	-0.1274	-0.5833	0.0687	-0.2812
1437286_x_at	1110020G09Rik	0.0236	-0.3159	-0.2235	-0.0025	-0.0266	0.0309	-0.1377	-0.1474	-0.2384	-0.3667	0.0397	-0.5086
1437287_at	1110020G09Rik	-0.0807	-0.4234	-0.444	-0.226	0.1228	0.1687	-0.1107	-0.6131	-0.5291	-0.7625	-0.419	-0.564
1453422_a_at	1110020G09Rik	-0.2353	-0.5976	-0.307	-0.0567	-0.0398	-0.2928	-0.6229	-0.1733	-0.3215	-0.421	-0.3931	-0.3607
1424364_a_at	1110020P15Rik	-0.0505	-0.0842	-0.158	-0.2615	-0.3141	-0.3812	-0.2663	-0.196	-0.1798	-0.1964	-0.3644	-0.2302
1434340_at	1110020P15Rik /// Gm6293	-0.0355	0.0382	0.1044	-0.1115	-0.0447	0.0151	-0.1117	-0.5743	-0.5864	-0.6358	-0.8763	-0.6661
1434341_x_at	1110020P15Rik /// Gm6293	-0.0527	-0.0455	-0.0877	-0.2196	-0.2286	-0.1735	-0.2096	-0.423	-0.4501	-0.5112	-0.6136	-0.5245
1419892_at	1110021J02Rik	0.2191	0.0678	-0.0481	0.2083	0.1258	-0.0237	-0.0057	-0.0098	-0.0389	0.1831	-0.0147	-0.0759
1444550_at	1110021J02Rik	0.1824	-0.3837	-0.2288	0.0447	0.2286	0.586	0.1483	0.1967	-0.0365	-0.1094	0.1698	-0.1044
1452437_at	1110021J02Rik	0.2091	0.2674	0.2118	0.5117	0.1952	0.1897	0.2008	0.0649	0.0779	0.0717	-0.0218	-0.12
1428795_at	1110021L09Rik	-0.1499	0.3201	0.5401	0.4763	0.2616	-0.1935	0.5589	1.2857	1.3259	1.397	0.561	1.037
1436213_a_at	1110028C15Rik	0.2088	-0.0856	0.1552	0.0574	0.2774	0.3249	0.2904	0.3174	0.3468	0.0918	0.5293	0.2562
1436214_at	1110028C15Rik	0.1035	0.0811	-0.1569	-0.5128	-0.4864	-0.4462	-0.2272	-0.2412	-0.2986	-0.16	-0.0728	-0.2262
1440848_at	1110028C15Rik	-0.1961	-0.3972	-0.3015	-0.3774	-0.4936	-0.6268	-0.3515	-0.4229	-0.3478	-0.7227	-0.67	-0.6615
1443584_at	1110028C15Rik	-0.07	-0.0893	-0.0666	-0.2317	-0.2202	-0.2005	-0.1924	-0.1978	-0.1713	-0.2386	-0.0926	-0.2027
1455602_x_at	1110028C15Rik	0.1638	-0.0734	-0.1697	-0.3962	-0.1095	0.1999	-0.0398	-0.1174	-0.0185	-0.0109	0.305	0.0153
1458128_at	1110028C15Rik	-0.018	-0.1027	-0.0518	-0.0114	-0.1964	-0.0272	-0.2653	-0.011	-0.067	-0.1105	-0.0661	-0.2098
1431383_at	1110028F11Rik	0.0254	-0.0422	-0.1451	-0.1067	-0.1144	-0.1855	-0.1365	-0.0985	-0.1684	-0.1076	-0.1805	-0.1543
1431584_at	1110028F18Rik	0.1313	0.1988	0.0087	0.0738	-0.1939	-0.0411	-0.2142	-0.1725	-0.0927	-0.1522	-0.2262	-0.203
1455294_at	1110029L17Rik	-0.1691	-0.2578	-0.4369	-0.6701	-0.4358	-0.4995	-0.8047	-0.3673	-0.2093	-0.0807	-0.0659	0.0464
1455219_at	1110030E23Rik	0.3738	0.4863	0.5776	0.5774	0.3327	0.3711	0.3761	0.5644	0.3416	-0.098	-0.0446	-0.0658
1460095_at	1110030E23Rik	0.0039	0.1846	0.1604	0.2003	0.0494	-0.1238	-0.233	-0.0465	-0.2904	-0.2873	-0.3409	-0.4429
1418331_at	1110031I02Rik	-0.0087	-0.193	-0.4218	-0.5855	-0.4964	-0.2724	-0.2428	-0.0956	0.1089	-0.0815	0.1625	-0.0107
1417211_a_at	1110032A03Rik /// LOC100048251	0.0428	0.2591	0.4939	0.5496	0.7889	1.0296	1.1334	0.1441	0.3365	0.3357	0.4287	0.6818
1445336_at	1110032A03Rik /// LOC100048251	0.2497	0.0409	0.1327	0.0425	0.1493	0.036	0.0524	0.2766	0.0648	0.0509	0.1563	0.1427
1417802_at	1110032A04Rik	-0.0261	0.0421	0.0111	-0.0276	-0.0667	0.0622	-0.0496	-0.1723	-0.2521	-0.2019	-0.2473	-0.2673
1417803_at	1110032A04Rik	-0.2015	-0.1637	-0.1077	-0.1942	-0.0418	-0.2748	-0.1377	0.0402	0.1101	-0.0506	0.1612	0.2228
1428520_at	1110032A13Rik	-0.1399	-0.1279	-0.2681	-0.2415	-0.2858	-0.343	-0.7493	-0.3546	-0.4962	-0.5897	-0.8294	-0.7258
1416805_at	1110032E23Rik	7.00E-04	0.0866	-0.114	-0.7159	-0.4292	0.0995	-0.0644	0.9593	1.7276	3.0698	2.9183	2.9936
1429637_at	1110032E23Rik	0.1569	0.1693	-0.0569	-0.3654	-0.3085	0.4125	0.0979	1.0588	1.8599	3.307	3.2275	3.2508
1443515_at	1110032F04Rik	-0.0247	-0.0755	-0.2081	-0.0292	0.0182	-0.1659	-0.3021	-0.1408	-0.1795	-0.1079	-0.0903	-0.2732
1456509_at	1110032F04Rik	-0.2587	-0.5425	-0.5749	-0.6028	-0.1804	0.2607	-0.0729	0.1158	0.4777	1.0978	1.8261	1.6879
1453183_at	1110034A24Rik	0.0572	0.0232	-0.0689	-0.0285	-0.1346	-0.1332	-0.2432	-0.238	-0.1644	-0.1839	-0.43	-0.2985
1454968_at	1110034A24Rik	0.1191	0.0082	-0.1335	-0.1974	-0.1981	-0.3123	-0.2731	-0.1638	-0.1486	-0.2441	-0.3511	-0.2598
1434692_at	1110034B05Rik	0.1302	0.4254	0.4378	0.2293	0.0615	-0.1997	0.1247	-0.2454	-0.3206	-0.2185	-0.5359	-0.4014
1437617_x_at	1110034G24Rik	-0.1322	0.1894	0.3853	0.6274	0.6841	0.5612	0.5272	0.3138	0.3872	0.2129	0.0451	0.0568
1452888_at	1110034G24Rik	-0.066	0.2107	0.5262	0.7532	0.7682	0.7823	0.7165	0.2131	0.2598	0.0026	-0.1915	-0.1629
1432114_at	1110035E04Rik	0.2276	0.1273	0.0296	0.0783	0.0725	0.1747	0.0081	0.1211	0.0225	0.1103	0.1576	-0.0492
1453827_at	1110035H17Rik	-0.0434	-0.5004	-0.1684	-0.0383	0.0122	0.1353	0.0509	-0.2429	-0.3035	-0.5948	-0.6698	-0.5845
1440976_at	1110035M17Rik	0.0219	-0.2029	0.0343	-0.1156	-0.0098	-0.0128	-0.251	-0.1082	-0.0661	-0.0109	-0.1324	-0.1667
1455288_at	1110036O03Rik	-0.2793	-0.2262	0.1195	0.3698	0.4588	0.2277	0.3844	-0.0936	0.2778	0.8617	0.9062	1.264
1427906_at	1110037F02Rik	-0.1964	0.0925	0.2268	0.2218	0.3074	0.3357	0.1741	0.4032	0.3247	0.3225	0.0484	0.2983
1427907_at	1110037F02Rik	-0.1354	0.3301	0.5428	0.7517	0.6988	0.6268	0.8801	0.7631	0.8344	0.5962	0.4217	0.6397
1441081_a_at	1110038B12Rik	0.0034	0.0121	0.2376	0.1686	0.0365	-0.0026	-0.216	0.1131	0.0504	-0.0638	-0.2335	-0.2335
1428071_at	1110038D17Rik	-0.1411	0.025	0.0541	-0.0487	0.1006	0.273	0.4445	0.2823	0.5177	0.4727	0.5737	0.671
1416885_at	1110038F14Rik	0.0035	0.3514	0.4179	0.3035	0.1222	0.0256	0.2551	0.2103	0.2772	0.2937	0.2137	0.3207
1457779_at	1110046J04Rik	-0.0437	-0.2361	-0.2793	-0.4602	-0.0384	0.3888	-0.0826	-0.3012	-0.3693	0.06	-0.2151	-0.0126
1439147_at	1110049B09Rik	0.1242	0.0217	-0.0979	-0.1443	-0.0883	0.0823	-0.1936	-0.3965	-0.4817	-0.3606	-0.5214	-0.3235
1428675_at	1110049F12Rik /// LOC100047869	0.2517	0.2906	0.2058	0.0936	-0.0757	0.0923	0.1984	-0.0445	0.027	-0.0183	-0.2533	-0.0684
1437233_x_at	1110049F12Rik /// LOC100047869	0.1107	0.0416	0.0225	0.0428	0.0465	-0.0851	-0.0024	-0.0863	-0.1273	-0.0293	-0.1358	-0.1461
1455974_at	1110049F12Rik /// LOC100047869	0.1804	0.0835	-0.0561	0.0829	-0.0443	-0.0592	1.00E-04	-0.0491	-0.1048	-0.0336	-0.0171	-0.2188
1430012_at	1110050K14Rik	0.0613	-0.1341	0.0771	0.027	0.0731	-0.0254	0.0987	0.1649	0.2355	0.1435	0.1252	0.0484
1430746_at	1110050P16Rik	-0.08	-0.1742	-0.1556	-0.1321	-0.2766	-0.2303	-0.3439	-0.2675	-0.2032	-0.4563	-0.5933	-0.2951
1428501_at	1110051M20Rik /// LOC100048133	-0.1391	-0.4768	-0.6568	-0.3499	0.0211	0.2299	-0.2352	-0.2692	-0.233	-0.1577	0.1097	0.0399
1436187_at	1110054M08Rik	-0.2023	-0.433	-0.5878	-0.0776	0.1191	0.3611	0.6506	0.3546	0.4857	0.1826	0.5229	0.3397
1429087_at	1110054O05Rik	-0.2959	-0.4632	-0.1995	-0.1773	0.0904	-0.0499	-0.2665	-0.1223	-0.1225	-0.2039	-0.2356	-0.2673
1429242_at	1110054O05Rik	0.0759	0.1034	0.0073	-0.014	-0.0957	-0.4173	-0.4002	-0.2393	-0.1522	-0.108	0.0719	-0.146
1429243_at	1110054O05Rik	0.1793	0.2624	0.0201	-0.1975	-0.253	-0.6077	-0.5159	-0.6663	-0.5959	-0.4069	-0.5525	-0.4124
1428085_at	1110057K04Rik	0.0692	0.2572	0.1806	0.0665	-0.2225	-0.26	0.0134	0.2231	0.258	0.2678	-0.0071	0.1318
1436519_a_at	1110057K04Rik	-0.2049	-0.0319	-0.2032	-0.1471	-0.6163	-0.3595	-0.4295	-0.4058	-0.4099	0.059	0.1687	-0.1329
1437981_x_at	1110057K04Rik	0.1758	0.0579	0.3062	0.1004	-0.0374	-0.1712	5.00E-04	0.0465	0.1716	0.2321	0.2174	0.0777
1440295_at	1110057K04Rik	0.1208	0.5018	0.1712	0.0659	0.2655	0.3557	0.1352	0.4146	0.2013	0.2985	0.4009	0.2588
1443615_at	1110057K04Rik	0.1575	0.1801	-0.0059	-0.0467	-0.0506	0.0803	-0.1456	-0.1785	-0.1629	-0.0823	-0.2415	-0.1903
1418327_at	1110058L19Rik	-0.0733	-0.0256	0.0483	0.0555	0.1114	0.0808	0.0757	-0.3129	-0.3536	-0.5686	-0.4933	-0.3981
1416841_at	1110059E24Rik	0.0343	0.0446	0.0034	-0.0263	-0.0235	-0.0421	-0.0953	-0.0385	0.0337	-0.0848	-0.0609	-0.0581
1435987_x_at	1110059G02Rik	-0.0768	-0.1109	0.109	0.006	0.1528	0.0531	0.4074	0.5109	0.4151	0.2377	0.2326	0.1841
1436203_a_at	1110059G02Rik	-0.1142	0.0978	0.2055	0.0326	0.3827	0.1361	1.2297	1.0882	0.5922	0.1115	0.2464	0.2777
1436204_at	1110059G02Rik	-0.0392	0.0635	0.1546	0.061	0.2637	0.0802	0.8791	0.6207	0.3019	0.0396	0.1057	0.2139
1438288_x_at	1110059G02Rik	0.1348	0.1406	0.0614	0.0716	0.1284	-0.0439	0.364	0.6981	0.3902	0.0425	0.2456	0.1473
1418048_at	1110059G10Rik	0.164	0.0754	0.1171	0.0749	-0.1626	-0.2023	-0.0796	-0.2288	-0.2093	-0.2183	-0.2342	-0.1051
1429135_at	1110059M19Rik	0.1564	0.1184	-0.0918	0.213	0.0877	0.0114	-0.1149	-0.0189	0.0883	0.1762	0.0852	0.1103
1439543_at	1110064A23Rik	0.132	0.1388	0.0869	0.1115	0.2412	0.1069	0.024	-0.0093	-0.1141	-0.0666	-0.0489	-0.1787
1455545_at	1110065P20Rik	-0.0133	-0.0539	-0.0795	-0.1036	0.0498	0.1867	0.2099	-0.2528	0.0462	0.0904	0.1485	0.2228
1424318_at	1110067D22Rik	-0.0811	0.1217	0.0956	-0.0046	0.0993	0.3062	0.3834	0.1248	0.1595	0.4303	0.4642	0.4532
1451313_a_at	1110067D22Rik	0.0135	0.0603	0.0962	0.0864	0.1461	0.3761	0.361	0.529	0.4954	0.6539	0.8525	0.6388
1436785_a_at	1110069O07Rik	0.091	0.0061	0.017	0.0752	0.0347	-0.097	-0.1256	-0.1122	-0.1222	-0.1336	-0.2075	-0.2307
1436786_at	1110069O07Rik	0.0935	-0.0309	0.0131	-0.0484	0.0247	-0.003	-0.2002	-0.1595	-0.1264	-0.1355	-0.2582	-0.1872
1436787_x_at	1110069O07Rik	0.2612	0.2758	0.2221	0.1457	0.0531	-0.1122	0.0594	-0.0775	0.0095	0.1354	-0.1805	0.0084
1428628_at	1190002A17Rik	0.1813	-0.1347	-0.0928	-0.1445	-0.2347	0.0999	-0.2172	-0.7957	-0.6592	-0.7172	-1.0015	-0.8698
1441757_at	1190002F15Rik	-0.2317	0.7356	1.0445	1.1036	1.6727	1.8363	2.05	0.7	0.5182	0.4904	0.7573	0.5199
1418003_at	1190002H23Rik	0.6158	-0.1478	-0.4007	-0.3048	-0.3333	-0.69	-2.1285	-2.3314	-1.9569	-1.7604	-1.6031	-1.3592
1438511_a_at	1190002H23Rik	0.699	-0.3164	-0.4977	-0.1944	-0.3315	-0.8762	-2.2782	-2.0194	-1.7571	-1.2994	-1.0766	-1.0144
1459067_at	1190002N15Rik	0.1136	-0.0027	-0.0019	-0.009	-0.0366	-0.2125	-0.1543	-0.1636	-0.2081	-0.1628	-0.3461	-0.2916
1433581_at	1190002N15Rik /// LOC100044725	-0.3517	-0.6298	-0.4	-0.1741	0.0739	0.028	-0.1456	-0.0263	-0.177	-0.5316	0.1638	0.2176
1433582_at	1190002N15Rik /// LOC100044725	-0.324	-0.5399	-0.4525	-0.3889	-0.3196	-0.478	-0.4208	-0.5112	-0.5714	-0.8542	-0.4367	-0.2894
1431786_s_at	1190003J15Rik	-0.0964	-0.5465	-0.6617	-0.7729	-0.8495	-0.8985	-1.3804	-0.9821	-1.1997	-1.8144	-2.0682	-2.2434
1455186_a_at	1190003J15Rik	-0.0745	-0.5914	-0.6738	-0.7081	-0.8221	-0.875	-1.4481	-0.9819	-1.2137	-1.8781	-2.0498	-2.2522
1432300_at	1190003K10Rik	0.0204	-0.0723	0.0193	0.2526	0.0245	0.0349	-0.2345	-0.0837	-0.1357	-0.1192	-0.1865	-0.218
1429286_at	1190003M12Rik	0.2071	0.0235	0.1557	-0.0088	-0.1111	0.0403	-0.1764	-0.1305	-0.0328	0.0034	-0.1201	0.0124
1438648_x_at	1190003M12Rik	0.1171	-0.1007	-0.1053	0.0137	-0.0704	-0.0812	-0.1259	-0.0645	-0.0334	-0.0171	-0.0599	-0.2299
1426879_at	1190005F20Rik	-0.3109	0.2105	0.567	0.7267	0.6983	0.5765	0.8394	0.5674	0.3417	0.3368	0.2345	0.3653
1447369_at	1190005F20Rik	0.1312	0.1682	0.1857	0.1582	0.1721	0.0262	-0.0063	-0.2473	-0.2402	-0.1387	-0.2392	-0.3295
1456996_at	1190005F20Rik	-0.4129	0.3601	0.1164	0.1785	0.0455	0.0776	0.1277	0.4863	0.4445	0.2233	0.4312	-0.0626
1452609_at	1190005I06Rik	-0.0917	-0.3967	-0.3162	-0.2835	-0.4591	-0.5874	-1.1583	-1.0276	-1.2697	-1.6722	-2.1083	-2.0749
1456641_at	1190007F08Rik	0.2193	-0.0311	5.00E-04	0.0891	-0.0574	0.1095	0.017	-0.1961	-0.1924	-0.1609	-0.1258	-0.3434
1429259_a_at	1190007I07Rik /// 1810014B01Rik	0.0299	-0.052	-0.0922	0.0155	0.1989	0.2537	-0.1255	-0.4516	-0.652	-0.8747	-0.8699	-0.8092
1455947_at	11-Mar	-0.3476	-0.2408	-0.1623	-0.4633	-0.6531	-1.007	-0.5232	-0.6017	-0.6099	-0.8235	-1.3169	-1.1396
1429233_at	11-Sep	-0.0507	0.5652	0.7086	0.851	0.8523	0.5446	1.0526	0.9241	0.9763	0.6423	0.1916	0.4255
1429234_s_at	11-Sep	-0.0263	0.526	0.6742	0.8395	0.8532	0.6122	1.0027	0.9057	0.943	0.6741	0.3075	0.4323
1460626_at	11-Sep	0.2716	0.7458	0.9358	0.9028	0.683	0.0633	0.8042	0.8699	0.9704	0.8863	0.5256	0.7485
1453575_at	1200003I10Rik	0.033	-0.0522	-0.0085	-0.1207	-0.0762	-0.11	-0.0834	-0.264	-0.3896	-0.2296	-0.2489	-0.3216
1427932_s_at	1200003I10Rik /// 1200015M12Rik /// 1200016E24Rik /// A130040M12Rik /// E430024C06Rik	0.3491	0.5823	0.6704	0.3721	0.7362	1.5275	0.6612	1.5792	1.6677	3.2988	3.3044	3.1299
1431837_at	1200007C13Rik	0.233	0.3122	0.0874	0.287	0.0981	-0.0909	-0.0229	0.0228	0.0725	0.1451	0.0589	0.0689
1429065_at	1200009F10Rik	-0.181	-0.4927	-0.666	-0.409	0.2987	0.6805	0.2747	0.3397	0.5395	0.8385	0.7807	0.9702
1429219_at	1200009F10Rik	0.0975	0.1667	0.1694	0.1726	0.3047	0.4489	0.6534	0.7398	0.9202	1.4358	0.9743	1.4042
1447202_at	1200009F10Rik	-0.0039	0.0118	-0.1161	0.0641	0.0491	0.091	0.1494	0.2865	0.4335	0.8388	0.3597	0.7067
1428420_a_at	1200009I06Rik	-0.0616	-0.2224	-0.0241	-0.0757	0.0964	0.2151	0.0903	0.5031	0.5982	0.7132	0.4737	1.0012
1428922_at	1200009O22Rik	0.8416	2.608	2.6417	1.6699	0.7592	0.3043	1.3311	0.7459	1.1532	2.1849	3.1042	4.1132
1452961_at	1200009O22Rik	0.3815	0.7671	0.9841	0.535	0.0641	-0.1106	0.1051	0.0121	0.0093	0.4256	0.8591	1.4322
1449857_at	1200011I18Rik	0.3435	0.9308	0.717	0.0094	-0.36	-0.721	0.2757	-0.4011	-0.3898	-0.2357	-0.3133	-0.1981
1454998_at	1200011I18Rik	0.0627	0.1242	0.0141	-0.0803	-0.1617	-0.2629	-0.1284	-0.2692	-0.0835	-0.0589	-0.1368	-0.1083
1427737_a_at	1200011M11Rik	0.2878	-0.1395	0.012	-0.1766	-0.4595	-0.6567	-0.4226	-0.4146	-0.4057	-0.5914	-0.6911	-0.5429
1423118_at	1200014J11Rik	-0.0815	0.099	0.1413	0.0981	0.0541	0.0376	0.0633	-0.059	-0.1531	-0.1367	-0.3395	-0.2259
1439363_at	1200014J11Rik	-0.1744	0.1293	0.2109	0.0885	0.0263	-0.2556	-0.0801	0.1151	0.0599	-0.236	-0.0949	-0.1092
1419264_at	1200014M14Rik	0.0051	-0.2389	-0.2296	-0.285	-0.3144	-0.4248	-0.5775	-0.6414	-0.7395	-0.817	-0.8256	-0.6596
1419265_at	1200014M14Rik	0.1372	0.0301	0.0509	-0.1362	-0.156	-0.233	-0.3912	-0.6015	-0.694	-0.8208	-0.7953	-0.6644
1435137_s_at	1200015M12Rik /// 1200016E24Rik /// A130040M12Rik /// E430024C06Rik	0.2427	0.263	0.3771	0.0991	0.3569	1.0108	0.3199	0.7139	0.6877	2.0797	1.9275	2.0065
1428654_at	1200016B10Rik	0.0809	0.1788	-0.0353	-0.2865	-0.1884	-4.00E-04	-0.1414	-0.3548	-0.4031	-0.6858	-0.6568	-0.6703
1452859_at	1200016B10Rik	0.1552	0.2241	0.0305	-0.2464	-0.2029	-0.1059	-0.0396	-0.5173	-0.4419	-0.7131	-0.672	-0.6089
1452418_at	1200016E24Rik	-0.0088	-0.0257	0.065	0.0043	-0.0995	-0.0732	-0.0445	0.3591	0.4423	0.6025	1.038	0.9751
1453238_s_at	1200016E24Rik /// 3930401B19Rik /// A130040M12Rik /// E430024C06Rik	-0.1584	0.0726	0.2517	-0.1517	0.1194	0.4155	0.0492	0.5253	0.4631	1.5637	1.458	1.4998
1438298_a_at	12-Sep	-0.1393	-0.0675	-0.1296	-0.0168	-0.0449	-0.108	-0.1799	-0.1783	-0.093	-0.1478	-0.1424	-0.1435
1460497_a_at	12-Sep	-0.0514	-0.1383	0.0815	-0.0805	-0.1053	-0.0138	0.0242	-0.3468	-0.4315	-0.4066	-0.3823	-0.4274
1428106_at	1300001I01Rik	-0.0756	0.0932	0.0141	-0.2012	-0.5179	-1.0484	-0.9897	-0.4896	-0.6202	-0.4101	-0.6862	-0.5489
1430137_at	1300002E11Rik	0.2047	0.2745	0.2858	-0.0194	-0.0848	0.0511	0.2472	-0.0642	-0.0608	-0.1106	-0.1191	-0.2414
1453234_at	1300002K09Rik	-0.1242	-0.0484	-0.1853	-0.0292	0.0256	0.0428	-0.2323	0.0675	0.024	0.042	-0.2485	-0.1263
1429690_at	1300003B13Rik	0.0339	-0.1938	-0.0898	-0.1564	-0.4097	-0.5497	-0.0998	-0.4947	-0.3627	-0.0937	0.007	0.1201
1424904_at	1300010F03Rik	-0.0287	-0.1034	-0.1791	-0.3108	-0.3003	-0.3816	-0.4977	-0.8577	-0.9377	-1.0849	-1.2325	-1.2098
1431800_at	1300010F03Rik	0.4917	0.4774	0.5823	0.4833	0.2482	-0.1329	0.4592	-0.019	-0.0582	-0.0812	-0.3485	-0.2736
1455376_at	1300010F03Rik	-0.1221	-0.3161	-0.2719	-0.1503	-0.0897	-0.0777	-0.1281	-0.2471	-0.1197	-0.2403	-0.325	-0.2615
1428851_at	1300014I06Rik	-0.1606	-0.2106	-0.3058	-0.3408	-0.2744	-0.256	0.0842	0.5912	0.6742	0.6953	0.5504	0.7719
1431247_at	1300014J16Rik	0.0749	0.0842	0.0389	-0.066	0.0236	-0.3251	-0.2144	-0.2015	-0.2116	-0.1523	-0.1869	-0.2657
1430377_at	1300015D01Rik	0.1406	0.1312	-0.0651	0.0786	0.1017	0.0622	0.0056	-0.1445	-0.0543	-0.0851	-0.0814	-0.1387
1424722_at	1300017J02Rik	0.0763	0.0459	-0.1228	0.0509	-0.0411	0.0342	0.152	-0.0904	-0.1548	-0.1462	-0.2342	-0.3625
1423681_at	1300018I05Rik	-0.0451	0.144	0.1714	0.0574	0.027	-0.1204	0.1175	0.0264	0.0949	0.0882	0.0534	0.1225
1451082_at	1300018I05Rik	-0.1457	0.1034	0.2568	0.2071	0.2033	-0.0411	0.232	0.066	0.1221	0.0796	-0.0944	0.0364
1426828_at	1300018I17Rik	-0.1981	0.301	0.36	0.29	0.2728	0.3159	0.4109	0.4231	0.5026	0.5652	0.6534	0.6785
1430437_a_at	1300018I17Rik	-0.0423	0.1523	0.119	0.189	0.1337	0.144	0.1331	0.164	0.1119	0.1648	0.002	0.0841
1439390_at	1300018I17Rik	0.0644	-0.1391	-0.1031	-0.1465	-0.1053	-0.1786	-0.2231	-0.3637	-0.2133	-0.3162	-0.2597	-0.1518
1428894_at	1300018J18Rik	-0.0582	-0.1413	0.065	0.1195	0.3572	0.5025	0.6564	0.2509	0.4556	0.3496	0.5401	0.5573
1442992_at	130004C03	-0.2044	0.4467	0.5474	0.2574	0.348	0.0775	0.3868	0.5691	0.5149	0.5834	0.5025	0.6957
1432446_at	14-Sep	0.0875	-0.0042	0.0158	0.0954	0.2023	0.1227	-0.093	-0.1849	-0.2008	-0.2366	-0.3228	-0.382
1425774_at	1500001A10Rik	-0.0579	-0.0279	-0.2071	-0.0692	-0.055	-0.1714	-0.2929	-0.4633	-0.3601	-0.1759	-0.2536	-0.0465
1435062_at	1500001A10Rik	-0.2135	-0.3278	-0.5704	-0.3485	-0.5823	-0.5424	-0.7685	-0.5776	-0.7493	-0.2144	0.6284	1.2989
1438523_x_at	1500001A10Rik	0.2011	-0.0393	0.1088	0.1021	0.1492	0.0902	0.0301	-0.1644	-0.117	-0.0967	-0.0471	-0.1705
1428684_at	1500001M20Rik	-0.0632	-0.1314	-0.1781	-0.3347	-0.432	-0.5442	-0.6694	-0.4073	-0.5931	-0.5525	-0.6308	-0.7341
1453834_at	1500002C15Rik	0.0222	0.0263	0.0558	0.068	-0.0441	-0.0371	0.0843	-0.1248	-0.2039	-0.2135	-0.2158	-0.2542
1430842_at	1500002F19Rik	0.0479	-0.0091	0.0869	0.213	0.0603	0.054	-0.1192	0.1217	-0.0275	0.0758	-0.0561	-0.0051
1453850_at	1500002I01Rik	0.004	-0.0888	-0.0811	-0.1291	-0.2134	-0.1892	-0.1009	-0.5105	-0.345	-0.3886	-0.4067	-0.3634
1433383_at	1500002K03Rik	-0.2982	-0.1664	-0.2466	-0.2914	-0.3022	-0.2625	-0.3438	-0.055	-0.1509	-0.1967	0.0768	-0.0958
1454586_at	1500002K03Rik	0.1346	0.1269	0.1126	0.0781	0.1115	0.041	-0.0266	0.093	-0.0767	-0.021	-0.1971	-0.1989
1441383_at	1500002O10Rik	-0.0503	-0.157	-0.0554	0.0365	-0.0104	-0.0065	-0.0327	-0.029	-0.0141	0.1516	0.1342	-0.0559
1460435_at	1500002O20Rik	-0.0598	-0.0161	-0.0202	-0.0277	-0.1748	-0.0658	-0.1566	-0.1766	-0.2387	-0.3317	-0.4743	-0.4151
1420809_a_at	1500003O03Rik	0.0183	-0.0332	-0.0119	0.0033	0.1228	0.3031	0.2182	0.7051	0.7516	0.6903	0.693	0.6124
1420810_at	1500003O03Rik	-0.0695	-0.0054	-0.1429	-0.1372	-0.0626	0.0889	0.0465	0.3678	0.4081	0.4617	0.2657	0.3845
1450007_at	1500003O03Rik	0.0046	-0.0686	-0.0646	-0.0046	-0.0611	-0.0113	0.0145	-0.1092	-0.0949	-0.0041	-0.2567	0.0384
1429729_at	1500004A13Rik	-0.2804	0.0423	0.1972	0.0461	-0.2176	-0.2263	-0.0255	0.4542	0.0798	-0.008	0.0439	-0.0517
1430660_at	1500004A13Rik	0.0898	0.0326	7.00E-04	-0.1008	-0.0134	0.1337	0.061	0.1948	0.0683	0.2065	0.2362	0.1763
1436176_at	1500004A13Rik	0.1461	0.1324	0.1202	0.1067	0.0494	0.1321	-0.0277	0.2055	0.1865	0.2881	0.1298	0.0746
1456899_at	1500004F05Rik	0.0851	-0.03	0.0202	0.0358	0.0825	0.1413	0.0759	-0.2741	-0.2816	-0.2865	-0.1118	-0.2681
1432663_at	1500005C15Rik	0.1681	0.0395	0.1164	0.0627	0.0625	-0.0948	-0.0855	-0.0745	0.0205	0.0227	0.0278	-0.1571
1454321_at	1500005C15Rik	-0.1274	0.0567	0.0851	0.0748	-0.1364	-0.1719	-0.1906	-0.2595	-0.3827	-0.3516	-0.2841	-0.4783
1452827_at	1500009C09Rik	-0.0594	-0.1076	-0.1855	0.0433	-0.0539	-0.0365	-0.2331	-0.0773	-0.0942	-0.0342	-0.1514	-0.3061
1442649_at	1500009L16Rik	-0.1988	-0.0548	-0.2639	-0.194	0.0132	0.1095	-0.2836	-0.1851	-0.4421	-0.1189	-0.4474	-0.2224
1452840_at	1500009L16Rik	0.0539	0.1469	0.0579	0.0339	0.1947	0.1952	0.0021	0.1607	0.1122	-0.0159	-0.1533	0.0583
1423655_a_at	1500010J02Rik	-0.1336	-0.3588	-0.4586	-0.4548	-0.0597	0.2404	-0.1378	-0.2111	-0.1187	-0.2922	-0.2112	-0.2675
1423656_x_at	1500010J02Rik	-0.1177	-0.2755	-0.3282	-0.3979	-0.0031	0.3101	-0.1465	-0.1278	-0.0426	-0.1966	-0.104	-0.2327
1437713_x_at	1500010J02Rik	-0.0067	-0.1266	-0.119	-0.1589	-0.0267	0.0073	-0.0355	-0.1323	-0.1803	-0.2267	-0.1589	-0.2729
1428370_at	1500011B03Rik	-0.2697	0.4125	0.4805	0.4359	0.5058	0.8213	0.6767	0.5051	0.4681	0.1023	0.0583	0.1036
1456857_at	1500011B03Rik	-0.0768	0.0378	-0.0057	-0.2404	-0.185	-0.025	0.1715	-0.0367	0.0541	-0.3179	-0.414	-0.3626
1424192_at	1500011H22Rik	1.00E-04	0.0397	0.0395	0.0457	0.3283	0.3587	0.4429	-0.0501	0.0668	0.3849	0.6139	0.647
1438678_at	1500011K16Rik	-0.1595	-0.0581	0.0441	0.0072	0.2106	0.3162	0.177	-0.1885	-0.3809	-0.4915	-0.3096	-0.4342
1455010_at	1500012F01Rik	-0.1613	-0.0569	0.0843	0.1135	0.1156	0.2239	-0.2694	-0.3415	-0.4456	-0.5786	-0.6269	-0.7341
1429162_at	1500015A07Rik	-0.0675	0.0083	0.0538	-0.0563	-0.317	-0.2052	-0.1691	-0.1944	-0.3318	-0.7005	-0.61	-0.6433
1423261_at	1500015O10Rik	0.0723	-0.0648	-0.0447	-0.0652	0.043	0.4405	0.4486	0.6659	0.9984	0.8507	0.4387	0.3721
1440780_x_at	1500015O10Rik	-0.0379	-0.0581	0.0367	0.1009	0.0302	-0.0192	-2.00E-04	0.374	0.3268	0.3931	0.2801	0.2524
1460049_s_at	1500015O10Rik	-0.0623	-0.1524	-0.1549	-0.3555	-0.0886	0.547	1.0546	1.6332	2.0869	1.8054	1.3495	1.2206
1439232_at	1500016L03Rik	0.2053	-0.002	5.00E-04	0.1145	0.0732	0.2176	0.0639	0.351	0.833	0.7175	1.1827	1.9247
1438596_at	1500017E21Rik	-0.0553	-0.0936	-0.0228	-0.032	-0.078	-0.0609	-0.0079	-0.1821	-0.1182	-0.0934	-0.1796	-0.111
1417840_at	1500031L02Rik	0.1267	0.3781	0.3599	0.1074	-0.1204	-0.0459	0.0509	-0.1557	-0.0937	2.00E-04	-0.1787	0.0688
1452584_at	1500032L24Rik	-0.0105	0.1035	0.0986	0.0694	0.0577	0.1008	0.2979	0.1228	0.2151	0.2495	0.1191	0.24
1447537_at	1500032P08Rik	-0.172	-0.4929	-0.2056	-0.3183	-0.2246	-0.4237	-0.5129	-0.0415	0.0742	-0.0676	-0.3178	-0.1766
1417474_at	1500035H01Rik	-0.0335	-0.2553	-0.2318	-0.3135	-0.1307	-0.0262	-0.0685	-0.1954	-0.0636	-0.2019	0.0185	-0.0737
1430070_at	1500035N22Rik	0.1495	0.0354	-0.1303	0.0743	0.0487	0.0279	-0.0644	0.0353	-0.131	-0.0204	0.0269	-0.2583
1418732_s_at	1500041N16Rik	-0.0459	0.3557	0.4473	0.4169	0.369	0.0911	0.4061	0.3236	0.2622	0.3244	0.2446	0.3496
1433288_at	1520401O13Rik	0.0172	0.259	0.0547	0.2061	0.0907	0.0469	-0.1075	-0.1028	-0.0511	-0.0142	-0.19	-0.3485
1430613_at	1520402A15Rik	0.0923	0.0594	0.1247	0.1518	0.0481	-0.1311	0.0923	0.0385	0.0071	-0.0288	-0.0039	-0.0683
1448903_at	15-Sep	0.1441	0.1182	0.1373	0.0208	0.0056	0.1108	0.1757	-0.0195	0.1398	0.3153	0.2315	0.313
1454525_at	15-Sep	0.0051	-0.0192	0.0106	-0.0179	-0.06	-0.0473	-0.1814	-0.1221	-0.1612	-0.1057	-0.1363	-0.4457
1428832_at	1600002H07Rik	-0.0575	0.2133	0.2112	0.0673	0.1477	0.1739	-0.113	0.0116	0.1211	0.144	0.1121	0.2385
1429091_at	1600002K03Rik	0.187	0.3881	0.3567	-0.0132	-0.4075	-0.7659	-0.283	-0.4399	-0.4258	-0.3042	-0.6446	-0.4642
1453585_at	1600010M07Rik	0.1497	-0.1288	-0.0861	0.2212	0.1265	-0.1996	-0.0693	0.0472	0.1639	0.2949	0.2227	0.2436
1419660_at	1600012F09Rik	-0.0152	0.1509	0.1793	0.086	-0.0046	-0.0163	-0.0612	-0.3599	-0.4517	-0.4559	-0.4299	-0.4982
1419661_at	1600012F09Rik	-0.0581	0.0673	0.0323	0.106	0.0491	0.1589	-0.0741	-0.2193	-0.3892	-0.3734	-0.3302	-0.4374
1449557_at	1600012F09Rik	0.0541	0.3195	0.3261	0.1721	0.1529	0.0177	0.0623	-0.2877	-0.423	-0.5319	-0.5529	-0.5631
1428217_at	1600012H06Rik	-0.1193	0.2373	0.1689	0.2392	0.339	0.3006	0.2014	0.2864	0.4859	0.5708	0.6221	0.7246
1428218_a_at	1600012H06Rik	-0.291	0.2615	0.2148	0.2916	0.2259	0.1932	-0.0652	0.1535	0.3135	0.3478	0.3887	0.4898
1453075_at	1600012P17Rik	0.0969	0.0382	0.0381	0.1051	-0.0122	0.0807	-0.0167	0.0057	-0.0422	-0.0821	-0.008	-0.1211
1424444_a_at	1600014C10Rik	-0.2315	0.2041	0.3683	0.2634	0.2801	0.3323	0.5478	0.4542	0.654	0.7241	0.7364	0.7964
1434715_at	1600014C10Rik	0.1527	0.324	0.3305	0.4068	0.4459	0.4734	0.3778	0.2544	0.3264	0.3955	0.3619	0.4846
1436289_x_at	1600014C10Rik	0.1269	-0.048	0.1238	0.084	0.1572	-0.0111	0.0671	-0.085	0.0078	0.0838	0.0534	0.0035
1455641_at	1600014C10Rik	0.1556	-0.0026	0.0248	0.0547	0.022	-0.1912	-0.0643	0.0556	0.1703	0.1551	0.0726	-0.0386
1453963_at	1600014C23Rik	0.1082	0.0181	-0.0614	-0.1073	-0.0407	-0.1592	-0.0582	-0.1462	-0.2644	-0.2131	-0.2639	-0.4053
1429793_at	1600014K23Rik	0.0349	0.0621	-0.031	0.0366	0.0065	0.0536	0.2235	0.3053	0.3766	0.4039	0.8166	0.7569
1449327_at	1600015I10Rik	0.1033	-0.0078	0.034	0.0539	-0.0207	-0.0916	-0.1185	-0.1164	-0.1761	-0.0371	-0.1856	-0.1081
1430017_at	1600016N20Rik	-0.2709	-0.2328	0.1464	0.4205	0.6891	0.9262	0.6373	0.3156	0.5553	0.2837	0.3944	0.2494
1436424_at	1600020E01Rik	0.2476	-0.1004	-0.0483	-0.2932	-0.866	-1.0597	-0.326	-0.4234	-0.4439	-0.7248	-0.5062	-0.5743
1439014_at	1600021P15Rik	-0.4376	-0.2134	0.0382	-0.2203	-0.4835	-0.4267	0.2319	0.1122	0.1721	0.1631	0.0266	0.216
1444210_at	1600021P15Rik	0.0959	0.1143	-0.0195	0.0307	0.061	-0.1313	-0.1077	-0.2038	-0.2522	-0.0853	-0.2293	-0.2023
1431723_at	1600022D10Rik	0.0921	-0.1627	-0.1648	-0.0921	-0.0463	-0.1617	-0.155	-0.4089	-0.4943	-0.4239	-0.4917	-0.4241
1457647_x_at	1600023N17Rik	0.0237	0.0585	0.0482	-0.0229	0.1507	0.4585	0.2983	-0.015	-0.0057	-0.2721	-0.2149	-0.1896
1444548_at	1600025M17Rik	0.2805	-0.1285	0.0691	0.1121	-0.0168	0.0337	-0.018	-0.0017	-0.0824	0.1939	0.073	0.3277
1428366_at	1600027N09Rik	-0.0036	-0.036	-0.0875	-0.1048	-0.1472	-0.2666	-0.1439	-0.2036	0.0022	0.0082	0.1615	0.3416
1436418_at	1600027N09Rik	-0.1343	-0.1048	-0.0414	-0.041	-0.1136	-0.082	-0.1385	-0.2403	-0.1359	-0.1004	-0.1998	-0.1214
1423933_a_at	1600029D21Rik	-0.2564	-0.7709	-0.7054	-0.4127	-0.1277	-0.4535	-0.3749	-1.0466	-0.6595	-0.5365	-0.164	-0.0699
1423934_at	1600029D21Rik	0.1848	0.039	0.0216	0.0176	0.042	0.0202	-0.0601	-0.1283	-0.0794	-0.2181	-0.3193	-0.3942
1454254_s_at	1600029D21Rik	-0.1409	-0.6862	-0.6274	-0.2281	0.0193	-0.326	-0.186	-1.1585	-0.965	-0.7669	-0.5201	-0.3663
1454055_at	1600029O15Rik	0.219	0.2497	0.1837	0.1009	0.1126	0.01	-0.1329	-0.1779	-0.3565	-0.391	-0.4372	-0.4311
1432513_a_at	1700001C02Rik	0.1642	0.087	0.1767	0.1387	0.1879	-0.0269	-0.1525	-0.089	0.0517	0.0018	0.0539	-0.0985
1432525_at	1700001C02Rik	0.1171	-0.1094	0.017	-0.0038	0.034	-0.0399	-0.2245	-0.1803	-0.2805	-0.1082	-0.1803	-0.1928
1452602_a_at	1700001C19Rik	0.1454	0.064	-0.0646	0.0806	-0.0654	-0.0486	-0.1283	-0.1601	-0.1359	-0.2754	-0.3577	-0.2997
1460425_at	1700001C19Rik	0.1094	-0.0293	-0.0945	-0.032	0.0555	0.0808	0.0221	-0.1447	-0.193	-0.1579	-0.1905	-0.3612
1429323_at	1700001E04Rik	0.0685	-0.0868	0.0466	-0.0664	0.1338	0.1285	0.0864	-0.0994	-0.0647	-0.0971	0.0497	0.203
1417906_at	1700001F09Rik /// Gm10375 /// Gm3676	0.0826	0.0988	0.0275	0.1876	-0.0542	-0.0498	0.0317	-0.0857	-0.0104	0.0497	0.0588	-0.0348
1438544_at	1700001G11Rik	0.2724	0.4345	0.3815	0.3931	0.3192	0.4056	0.512	-0.1967	-0.212	-0.2137	-0.3499	-0.2453
1449562_at	1700001G17Rik	0.059	0.0188	0.0952	-0.0196	-0.0242	-0.0911	-0.0569	-0.1059	-7.00E-04	0.16	-0.1079	-0.0802
1459025_at	1700001J04Rik	0.0362	0.064	0.0128	0.0724	0.0034	-0.0411	-0.0605	-0.066	-0.099	-0.2013	-0.2016	-0.149
1460618_x_at	1700001J11Rik /// Gm7444	-0.0205	0.1924	0.0462	-0.0766	0.0979	0.1061	0.1845	0.0432	-0.0581	0.0925	0.1724	-0.0125
1422722_at	1700001K19Rik	0.0736	-0.0274	0.0182	0.1516	0.0569	-0.099	-0.1179	-0.0239	-0.0889	-0.0726	-0.0667	-0.1219
1429795_at	1700001L05Rik	-0.0564	-0.3717	-0.104	-0.029	0.0218	-0.0464	0.0942	-0.5383	-0.9733	-1.3114	-1.521	-1.3227
1453643_at	1700001L19Rik	-0.0732	-0.0489	-0.003	-0.0459	0.0113	0.0967	-0.2699	-0.1686	-0.1169	-0.0979	-0.095	-0.1181
1424795_a_at	1700001O22Rik	0.0216	0.0811	-0.0477	0.26	0.5246	0.9631	0.5001	0.27	0.3337	0.045	0.0573	-0.1459
1430091_at	1700001P01Rik	0.1956	-0.0218	-0.0059	0.0675	-0.0961	0.0396	-0.1647	-0.0954	-0.2644	-0.1931	-0.1965	-0.3063
1447799_x_at	1700001P01Rik	0.2053	0.1346	0.115	-0.0104	-0.013	-0.0794	-0.148	-0.1305	-0.1951	-0.1248	-0.1502	-0.3249
1430266_at	1700003D09Rik	0.2542	0.091	0.0143	0.1468	0.0523	0.135	-0.0569	-0.0958	-0.263	-0.106	-0.1639	-0.2503
1428601_at	1700003E16Rik	0.1558	0.0464	-0.0809	0.0696	-0.1029	-0.0995	-0.2417	-0.3809	-0.4677	-0.3703	-0.4943	-0.4663
1437988_x_at	1700003E24Rik	0.1193	-0.0325	-0.1397	0.1004	0.0112	0.0332	-0.0597	-0.1502	-0.1051	-0.1845	0.0213	-0.1399
1440176_x_at	1700003F12Rik	0.1066	-0.0029	-0.0587	-0.001	-0.0281	0.0246	0.0011	-0.2958	-0.1976	-0.3101	-0.2215	-0.3457
1452863_at	1700003F12Rik	0.0789	-0.1826	-0.3206	-0.3116	-0.3164	0.2687	-0.2508	-0.3674	-0.2948	-0.4674	-0.3673	-0.6243
1430901_at	1700003F17Rik	0.2503	0.2102	0.0355	0.188	0.1986	-0.0193	-0.1432	-0.0328	0.0644	0.2111	0.2331	-0.1493
1431414_at	1700003G18Rik	-0.0217	0.1466	0.042	-0.0337	-0.099	-0.1232	-0.0387	0.1116	-0.1552	0.0232	-0.032	-0.2765
1429482_at	1700003H04Rik	0.0651	0.0707	-0.0373	0.1334	-0.0893	-0.0776	-0.0788	-0.0407	0.0143	0.1012	-0.0733	-0.0784
1432354_at	1700003H04Rik	0.2805	0.3158	0.1099	0.1716	-0.048	-0.1162	-0.0363	-0.0671	-0.0712	-0.1223	-0.047	-0.1168
1430276_at	1700003I16Rik	0.0915	-0.0388	0.0355	0.3147	0.0334	0.0584	-0.1643	-0.2083	0.0127	-0.191	0.2809	0.0015
1429851_at	1700003M02Rik	0.2132	0.0839	0.2759	0.1616	0.1151	0.0369	-0.0042	-0.0576	-0.4459	-0.34	-0.2761	-0.3972
1431103_at	1700003P14Rik	0.1374	0.0386	0.219	0.0283	0.0168	0.0949	0.0574	-0.3245	-0.2557	-0.1818	-0.3611	-0.1413
1431967_at	1700006A11Rik	0.0082	0.0899	0.0638	-0.0622	-0.0126	0.0327	-0.1099	-0.0169	0.0623	0.0223	-0.0984	-0.1625
1430121_at	1700006E09Rik	-0.0127	-0.0733	0.0321	-0.0721	-0.0862	-0.0445	-0.1634	-0.2646	-0.1647	-0.2193	-0.1265	-0.2528
1457663_at	1700006F04Rik	-0.0398	0.1432	0.1577	0.0658	0.0309	-0.0256	0.0323	-0.0075	-0.074	-0.1342	-0.1288	-0.1234
1430182_a_at	1700006J14Rik	0.0289	-0.0018	-0.0275	0.0326	0.0732	-0.0163	0.0737	0.0645	0.1	-0.0981	-0.003	0.052
1429542_at	1700007B14Rik	-0.0335	-0.0634	-0.031	0.0265	-0.0948	0.01	-0.1509	-0.2424	-0.1658	-0.1872	-0.1901	-0.3339
1430199_at	1700007E05Rik	0.0658	-0.0017	-0.0211	-0.0587	-0.096	0.0206	0.0637	-0.2086	-0.0797	-0.2437	-0.2936	-0.1959
1451875_at	1700007E05Rik /// 4930444G20Rik /// AF366264 /// Gm5554 /// Gm6611 /// Gm7275 /// Gm9839	0.1723	0.0503	0.1631	0.0394	0.1003	0.0193	-0.0964	0.0275	0.0566	-0.1207	-0.0435	-0.0668
1435412_at	1700007E06Rik	0.1393	0.0805	-0.0257	-0.0978	0.0298	0.0565	-0.1751	-0.9427	-1.038	-1.6945	-1.5511	-1.7788
1431984_at	1700007F19Rik	0.0596	-0.2003	-0.1568	-0.1572	-0.0587	-0.2043	-0.2212	-0.2285	-0.2275	-0.162	-0.1623	-0.2259
1453432_at	1700007G11Rik	0.0583	0.0831	0.0389	0.0371	0.0581	-0.1576	-0.1385	-0.1224	0.0855	-0.1402	0.0066	-0.1621
1430227_at	1700007I08Rik	0.2412	0.035	0.0665	0.0116	0.0399	-0.0371	-0.0952	-0.0342	-0.0285	-0.0559	-0.1733	-0.2936
1431612_at	1700007J10Rik	-0.0641	-0.0415	0.0022	-0.1409	-0.1281	0.0736	-0.1624	-0.4064	-0.347	-0.3511	-0.4078	-0.3418
1438944_at	1700007J24Rik	-0.0348	0.2186	0.0874	-0.2782	-0.0998	-0.4175	-0.0705	-0.3522	-0.4363	-0.4157	-0.4298	-0.4337
1430169_at	1700007K09Rik	0.0921	0.1658	-0.0931	-0.0135	-0.0355	0.0844	-0.1665	-0.1395	-0.3334	-0.2583	-0.1242	-0.1984
1428705_at	1700007K13Rik	0.2407	0.7505	0.6499	-0.0495	-0.4591	-0.9038	-0.6265	-0.8411	-0.9046	-0.2257	-1.0765	-0.2759
1435403_at	1700007L15Rik	-0.1448	0.0944	0.142	0.0592	-0.2582	0.0795	0.4351	-0.1346	-0.1236	-0.4831	-0.4503	-0.4666
1429872_at	1700007N14Rik	0.1433	0.1255	-0.164	0.068	0.0817	-0.0871	-0.0387	-0.057	-0.1903	-0.1636	-0.1911	-0.287
1429989_at	1700008A04Rik	0.0336	-0.1429	-0.1546	-0.0247	-0.0948	-0.1318	-0.1416	-0.1493	-0.1775	-0.0606	-0.1192	-0.1681
1441822_at	1700008F19Rik	0.1496	0.285	0.2917	0.0965	0.1186	-0.0203	0.1245	-0.0262	0.0118	0.006	0.0842	0.0848
1449879_at	1700008F21Rik	-0.023	0.1361	-0.0313	0.1753	0.1113	0.1252	0.0839	-0.0339	0.0503	-0.0784	0.0027	0.025
1439003_s_at	1700008F21Rik /// LOC100048396	0.194	8.00E-04	0.1075	0.0308	-0.2162	-0.1252	-0.0957	-0.1654	-0.2569	-0.1285	-0.2486	-0.1881
1432652_at	1700008H02Rik	0.0447	0.006	-0.301	-0.0367	-0.105	-0.2836	-0.2915	-0.2711	-0.186	-0.3115	-0.1821	-0.3731
1447007_at	1700008I05Rik	0.2884	-0.2212	0.1068	-0.0236	0.2378	0.1967	-0.0345	-0.2213	-0.2961	-0.2024	-0.3744	-0.1944
1453339_at	1700008I05Rik	0.0284	0.015	0.0586	0.2101	0.1286	0.1692	0.7812	0.7537	0.3142	-0.1654	0.2497	-0.1015
1428732_at	1700008J07Rik	0.1102	0.7381	1.0283	0.8536	0.5738	0.7354	1.6128	0.7907	0.8637	0.6069	0.6664	0.8067
1441221_at	1700008J07Rik	0.0954	0.3805	0.309	0.1065	0.1264	-0.0322	0.1085	0.2498	0.3205	0.0932	0.144	0.0306
1434368_at	1700008K24Rik	-0.0282	0.0213	-0.0294	-0.0701	-0.0657	-0.1186	-0.233	-0.2527	-0.3897	-0.2656	-0.4552	-0.4703
1433160_at	1700008N17Rik	0.2319	0.1515	0.1305	0.1569	0.2346	0.0975	-0.0199	-0.0421	0.0146	0.0487	0.0178	-0.03
1433161_at	1700008N17Rik	0.1104	0.0545	0.0104	0.116	0.0045	-0.0159	-0.2292	-0.0675	-0.1339	-0.1484	-0.1631	-0.2224
1454009_at	1700008O03Rik	0.0075	0.0626	0.1918	0.1151	7.00E-04	-0.0414	0.3421	-0.0447	-0.0844	-0.1269	-0.4453	-0.2543
1430284_at	1700008P02Rik	0.1572	-0.0455	-0.0462	0.1668	0.092	0.0853	0.0529	-0.0181	0.0692	0.0594	-0.0158	-0.1382
1449284_at	1700008P20Rik	0.0137	-0.0819	0.0996	0.0512	0.0297	0.1591	0.1795	0.0148	-0.0502	-0.3106	-0.238	-0.4935
1432505_at	1700009J07Rik	0.2771	0.068	0.1583	0.1535	0.0741	-0.0578	-0.1685	0.0284	-0.2121	-0.1962	-0.3638	-0.1942
1429747_at	1700009N14Rik	0.1891	0.1926	0.0142	0.077	0.1239	0.0746	0.0119	0.2316	0.6059	1.2143	0.6368	1.0336
1453553_at	1700009P10Rik	0.1673	0.1607	0.0122	0.1469	0.0792	-0.1812	-0.07	0.05	-2.00E-04	0.0108	0.0292	-0.0726
1429181_at	1700009P17Rik	-0.0089	-0.3133	-0.2805	-0.1494	0.0825	0.2054	-0.1991	-0.3564	-0.4382	-0.5675	-0.5583	-0.735
1429827_at	1700010B08Rik	0.1885	-0.0904	-0.0225	0.0564	-0.1621	-0.129	-0.2295	-0.2872	-0.3234	-0.2706	-0.3288	-0.3792
1440159_at	1700010B09Rik	0.0239	-0.1103	-0.181	-0.0372	0.0287	-0.0053	-0.0667	-0.3142	-0.157	-0.1978	-0.137	-0.2752
1431526_at	1700010B13Rik	0.1198	0.0098	-0.1136	0.0312	0.1105	-0.0668	-0.1357	-0.288	-0.3415	-0.2405	-0.3966	-0.3264
1429636_at	1700010D01Rik /// Gm5941	0.1817	0.2428	0.0883	0.211	-0.0372	0.0147	0.1235	0.1551	0.412	0.8317	0.9872	1.0037
1443839_at	1700010H22Rik	0.0522	0.0075	-0.0334	0.0454	-0.0529	-0.1406	0.0771	-0.1193	-0.0989	0.0151	-0.0728	-0.0472
1443840_x_at	1700010H22Rik	0.1512	0.0246	0.0091	0.042	0.2166	0.0339	0.1437	0.1413	0.1051	0.2342	0.0827	0.1103
1454238_a_at	1700010H22Rik	0.0079	-0.051	-0.1079	0.0489	-0.0501	-0.1669	-0.1013	-0.1765	-0.3829	-0.2031	-0.229	-0.3899
1419624_a_at	1700010I14Rik	0.0361	0.1477	0.0973	0.1248	0.281	0.2859	0.3972	-0.0032	0.02	0.0207	-0.1278	0.0737
1436863_at	1700010I14Rik	0.149	0.0053	0.0166	0.0558	-0.0013	-0.012	-0.0279	-0.409	-0.2584	-0.2351	-0.3978	-0.3135
1449541_x_at	1700010I14Rik	-0.1915	0.2786	0.3088	0.1166	0.1155	0.1644	0.2774	-0.2569	-0.1608	0.217	-0.2107	-0.0282
1431783_at	1700010L04Rik	0.1107	0.2171	0.1085	0.0396	0.1344	0.1759	0.024	-0.0127	0.0299	0.1527	-0.0162	-0.0662
1429465_at	1700010M22Rik	0.2845	0.1232	0.0889	0.0057	0.0892	0.0346	0.0017	0.0087	-0.0371	-0.0495	-0.1003	-0.092
1430315_at	1700010N08Rik	0.023	0.0287	-0.0339	0.0313	-0.0015	-0.0927	-0.066	-0.2	-0.1508	0.0878	-0.2015	-0.1245
1420435_at	1700011A15Rik	0.0938	-0.0257	-0.0423	-0.1013	-0.018	-0.0476	-0.2232	-0.2246	-0.2114	-0.168	-0.1629	-0.2281
1442926_at	1700011B04Rik	0.0229	0.1253	0.0761	0.0531	-0.0738	-0.076	-0.0485	0.0861	0.0451	-0.068	-0.0589	-0.0574
1429858_at	1700011E24Rik	0.1531	0.0941	0.0284	0.1201	0.1173	-0.0793	-0.0357	-0.1968	-0.1365	-0.1099	-0.1406	-0.0777
1430892_at	1700011F03Rik	0.0159	-0.0309	-0.1057	-0.0181	0.0513	-0.1469	-0.1346	-0.235	-0.1875	-0.1881	-0.2239	-0.2204
1432458_at	1700011F14Rik	0.0785	-0.0371	0.0183	-0.012	-0.0522	-0.0207	0.0698	-0.0251	0.2413	-0.1362	-0.2107	-0.1236
1419294_at	1700011H14Rik	0.0338	0.1333	0.1065	0.0642	0.1576	0.0664	0.3555	0.5149	0.5683	0.4787	0.5467	0.5505
1429807_at	1700011H22Rik	0.1828	0.0958	0.1349	0.2615	0.0931	0.1911	0.1173	-1.00E-04	-0.19	-0.0592	-0.2179	-0.1966
1429644_at	1700011I03Rik	0.148	-0.0435	-0.1366	-0.0382	-0.0886	-0.0759	-0.2905	-0.3311	-0.4954	-0.3314	-0.3952	-0.3425
1439162_at	1700011J10Rik	0.0819	0.1065	0.058	-0.0172	-0.0331	0.4231	0.1457	-0.0454	-0.1032	-0.2591	-0.0477	-0.2807
1453346_at	1700011L22Rik	0.0016	0.085	-0.0571	-0.242	-0.1477	-0.1645	-0.2173	-0.2836	-0.208	-0.25	-0.2081	-0.0399
1436683_at	1700011M02Rik	0.087	0.1994	-0.0441	-0.2395	-0.1965	-0.4226	-0.2108	-0.272	-0.315	-0.2839	-0.4326	-0.4065
1420181_at	1700011M02Rik /// Gm9112	0.0252	-0.1112	-0.149	-0.2021	-0.0895	-0.0232	-0.2811	-0.2478	-0.311	-0.2996	-0.2685	-0.3392
1429142_at	1700012A03Rik	0.1277	0.1428	0.0891	-0.0277	-0.0143	0.2525	-0.1585	-0.0667	-0.1595	-0.0857	-0.153	-0.3011
1429324_at	1700012A16Rik	0.0938	-0.2168	-0.1421	-0.3284	-0.1525	0.1053	-0.3453	-0.8955	-0.9177	-1.1946	-1.0454	-1.2496
1428703_at	1700012B07Rik	-0.0179	-0.0582	-0.2533	0.0228	-0.1718	-0.1102	-0.2491	-0.3646	-0.4743	-0.2744	-0.4505	-0.4046
1428984_a_at	1700012B09Rik	0.2472	0.1467	0.135	0.0909	0.0705	-0.0225	-0.0173	0.009	-0.0126	-0.0293	-0.1791	-0.1328
1431818_at	1700012B15Rik	-0.1028	-0.0031	0.1958	0.2304	-0.1513	-0.1405	-0.2065	0.0188	-0.0814	-0.2702	-0.3741	-0.3384
1453294_at	1700012B15Rik	1.0522	0.2063	-0.0027	-0.2987	-1.5144	-1.5885	-0.6133	-0.7075	-0.6876	-1.0898	-1.1459	-0.977
1459813_at	1700012D01Rik	-0.1316	-0.3529	-0.4835	-0.2799	0.032	0.1743	0.1532	-0.4782	-0.2661	-0.543	-0.3518	-0.3759
1438880_at	1700012D14Rik	-0.113	0.1481	-0.1227	-0.1877	-0.1257	0.1036	-0.0752	-0.1163	-0.2444	-0.2765	0.2574	-0.0482
1453454_at	1700012E03Rik	-0.0802	-0.1051	-0.0918	-0.0223	-0.2687	-0.2219	-0.1759	-0.3624	-0.3237	-0.2992	-0.4625	-0.4164
1453460_at	1700012I11Rik	0.1222	-0.1236	-0.0493	-0.0053	0.1512	-0.1282	-0.0129	0.0125	0.1668	0.167	0.0929	0.1248
1419187_at	1700012L04Rik /// Gm14474 /// Gm14484 /// Gm14501	0.0713	0.0729	0.1057	0.0298	-0.0382	0.0359	-0.0739	-0.264	-0.2362	0.0111	-0.0742	-0.1229
1436496_at	1700012O15Rik	0.0483	0.0034	-0.0249	0.1174	0.1288	0.1086	-0.0179	0.1368	0.0089	-0.0192	-0.0306	-0.0828
1443845_x_at	1700012P22Rik	-0.1724	-0.1804	-0.0527	-0.2094	-0.3104	-0.2025	-0.2293	-0.3995	-0.4807	-0.4011	-0.6071	-0.4559
1453333_at	1700012P22Rik	0.0566	-0.0206	9.00E-04	-0.0409	-0.0487	-0.0887	-0.0767	-0.0595	0.0576	-0.0302	-0.0705	-0.1088
1437792_at	1700013D24Rik	-0.0629	-0.1533	-0.118	-0.3073	-0.1705	-0.2015	-0.3388	-0.3625	-0.4064	-0.4257	-0.2248	-0.5477
1428962_at	1700013F07Rik	0.108	-0.0621	-0.1483	-0.0078	0.1403	0.2405	0.059	-0.0339	-0.2401	-0.2776	-0.3103	-0.3646
1438378_at	1700013G23Rik	0.4393	-0.0731	-0.1499	-0.345	-0.0161	0.2845	0.1337	-0.0654	-0.0704	-0.0452	0.193	0.1061
1453167_at	1700013G24Rik	-0.1483	-0.1307	-0.1511	-0.1488	-0.1515	-0.223	-0.2231	-0.5012	-0.4054	-0.4283	-0.4923	-0.4292
1453331_at	1700013H16Rik	-0.0084	0.0219	-0.1067	-0.0477	0.0523	0.039	0.1046	0.1062	0.0834	0.2359	0.9357	0.8224
1422840_at	1700013N18Rik	-0.0295	0.008	-0.011	-0.2326	-0.0619	-0.1437	-0.1574	-0.4411	-0.3208	-0.394	-0.3643	-0.3657
1432475_at	1700014B07Rik	0.1441	0.0446	-0.0062	-0.092	-0.0358	-0.0209	-0.1305	-0.0926	-0.2394	-0.1815	-0.2854	-0.3353
1454199_at	1700014N06Rik	0.0414	-0.1801	-0.1094	0.1039	-0.0011	-0.0363	0.1224	0.016	0.0454	0.0528	0.1646	0.1668
1447673_x_at	1700015C15Rik	-0.096	-0.0069	-0.0175	-0.1192	0.0555	-0.0484	0.0627	-0.2018	-0.0506	-0.0818	-0.1728	-0.0439
1437384_at	1700015E13Rik	-0.0208	-0.1845	-0.2558	0.0087	-0.1209	-0.3118	-0.2846	-0.3515	-0.212	-0.0749	-0.1548	-0.193
1456366_at	1700015F17Rik	-0.0231	-0.2971	-0.3723	-0.341	-0.1229	-0.1925	-0.3779	-0.32	-0.3174	-0.2727	-0.3413	-0.3403
1459995_at	1700015G11Rik	0.0769	0.0596	-0.0699	-0.0622	-6.00E-04	0.0295	-0.0738	0.1068	0.1367	-0.0036	0.0821	0.252
1432470_at	1700016A09Rik	0.1425	0.0641	-0.0589	0.0441	0.045	-0.0809	-0.0258	-0.2039	-0.1226	-0.1862	-0.3039	-0.3423
1430674_at	1700016C15Rik	0.1542	0.096	0.0377	0.23	0.1068	0.0652	0.1133	-0.2368	-0.0785	-0.1918	-0.157	-0.2332
1425657_at	1700016D06Rik	-0.0122	-0.0285	-0.0348	0.0624	-0.0519	-0.0992	0.0882	-0.1001	-0.0476	-0.0134	0.054	-0.0671
1442795_x_at	1700016G05Rik	0.0256	0.0599	-0.0019	0.0768	0.0609	0.017	0.023	0.0012	8.00E-04	-0.0227	-0.1424	-0.0997
1449427_at	1700016G05Rik	0.1756	0.0413	-0.0236	0.0154	-0.0688	-0.1594	-0.2229	-0.4526	-0.5862	-0.3907	-0.4449	-0.3677
1436439_at	1700016G14Rik	0.1607	0.0114	0.1058	0.0704	0.112	0.0835	0.1526	-0.0089	0.0184	0.0821	0.1271	0.0273
1453879_at	1700016H13Rik	0.0082	-0.1008	0.1022	-0.089	-0.0286	0.2044	0.0481	-0.303	-0.2862	-0.2532	-0.2889	-0.3481
1436593_at	1700016K19Rik	-0.0585	-0.1285	-0.0512	0.1304	0.4163	0.5836	0.7653	-0.3703	-0.1727	-0.5474	-0.7606	-0.9728
1429365_at	1700016M24Rik	0.1072	0.1421	-0.176	-0.0194	-0.1556	-0.4626	-0.5318	-0.7284	-0.8292	-0.7549	-0.8372	-0.9593
1438791_at	1700016P04Rik	-0.0621	-0.1278	-0.2135	-0.0459	-0.1276	-0.2201	-0.2423	-0.5228	-0.2923	-0.3339	-0.3949	-0.3616
1429758_at	1700017B05Rik	0.0645	0.0953	0.2365	0.3193	0.117	-0.1013	0.2604	0.3311	0.5766	0.7917	0.6101	0.923
1447063_at	1700017B05Rik	-0.2346	-0.0048	-0.1246	-0.0456	0.1035	-0.3436	0.0097	0.2132	0.3887	0.6062	0.4298	0.5964
1432214_at	1700017D01Rik	0.0453	-0.0193	-0.0814	-0.0531	-0.0478	-0.1306	-0.2873	-0.3274	-0.4597	-0.3647	-0.507	-0.3077
1429645_at	1700017G19Rik	0.0243	0.0788	0.0155	-0.0099	-0.1286	0.0421	-0.0449	-0.0551	-0.1462	-0.0793	-0.1456	-0.1311
1432735_at	1700017H01Rik	0.022	0.0344	-0.1119	0.1092	0.0106	0.0602	-8.00E-04	-0.1212	-0.1994	-0.1091	-0.1888	-0.3241
1454326_at	1700017H01Rik	0.1509	0.1134	0.0316	0.0378	0.0557	-0.0081	0.0271	0.0788	-0.1463	0	-0.0283	-0.0784
1457258_at	1700017L05Rik	0.0573	0.1713	0.0653	0.0994	0.0505	-0.0217	0.0738	-0.0488	-0.1499	-0.0432	-0.0026	-0.0815
1430140_at	1700017N19Rik	0.2172	0.1988	0.1263	0.1627	0.129	0.1603	0.1108	-0.0104	0.1452	0.0465	-0.0472	0.1265
1431567_at	1700018A04Rik	-0.0517	-0.0962	-0.0198	-0.0478	-0.0616	-0.0429	-0.2852	-0.2843	-0.4325	-0.2544	-0.3373	-0.4242
1453900_at	1700018A14Rik	0.0906	0.0607	0.0193	0.0487	0.0167	-0.0315	-0.2011	-0.0313	-0.0922	0.1101	-0.0941	-0.0809
1429075_a_at	1700018B08Rik	0.2044	0.1526	0.0375	0.1284	0.133	0.0908	0.0641	0.1091	0.153	0.239	0.0734	-0.0961
1451061_at	1700018B24Rik	0.1852	0.2225	0.0926	0.2635	0.1013	-0.2827	0.167	0.0479	0.2813	0.1291	0.1438	0.1346
1429853_at	1700018C11Rik	0.0997	-0.0607	-0.2828	0.0249	-0.1024	0.0015	-0.1031	-0.2156	-0.3246	-0.2528	-0.3575	-0.3596
1449923_at	1700018F24Rik	0.0649	-0.0221	-0.1174	-0.0041	-0.0659	-0.0011	-0.2414	-0.1053	-0.4388	-0.1914	-0.2836	-0.2563
1441861_at	1700018G05Rik	0.2345	0.1749	0.0891	0.1743	0.1343	0.0292	-0.1489	-0.1576	-0.0119	-0.0419	-0.2034	-0.167
1453407_at	1700018L24Rik	0.0161	-0.0852	0.0101	-0.0557	-0.0489	-0.2971	-0.1859	-0.3658	-0.3078	-0.3571	-0.4258	-0.4743
1430844_at	1700018M17Rik	0.0563	-0.0548	-0.1823	-0.0775	-0.0415	-0.1603	-0.1867	-0.1155	-0.1217	-0.0996	-0.086	-0.204
1432854_at	1700018P08Rik	0.2236	0.0799	0.1413	-0.002	0.1704	-0.0531	0.002	-0.1525	0.0648	-0.1465	-0.07	-0.1771
1454385_at	1700018P08Rik	0.1688	0.1664	-0.2084	-0.2135	-0.0917	0.1778	-0.2088	-0.059	-0.1523	-0.071	-0.0039	-0.3148
1429037_at	1700019A02Rik	-0.0187	0.1553	0.1574	-0.1713	-0.3065	0.2183	0.202	-0.3758	-0.806	-1.5719	-1.6747	-1.5039
1453463_at	1700019B03Rik	0.1079	-0.2025	-0.6541	-0.2669	-0.3526	0.027	-0.4083	-0.4856	-0.4443	-0.7444	-0.5763	-0.8493
1430368_s_at	1700019D03Rik	-0.1186	-0.6658	-0.5805	-0.6497	-0.8749	-0.5292	-0.7683	-1.0694	-1.7133	-2.6966	-3.7856	-3.3682
1444051_at	1700019D03Rik	-0.128	-0.7062	-0.5803	-0.5257	-0.7269	-0.3426	-0.5565	-0.8915	-1.5314	-2.6501	-3.2878	-3.1624
1432494_a_at	1700019E19Rik	0.0142	-0.0016	-0.1382	-0.2062	0.0579	0.1652	0.3046	-0.2649	-0.0351	-0.1151	2.00E-04	-0.0675
1420767_at	1700019G17Rik	-0.0535	0.0013	-0.0669	0.0523	0.052	-0.0477	-0.0577	-0.0219	0.0675	0.0707	0.0145	-0.1059
1436669_at	1700019G17Rik	0.2659	0.7154	0.5654	0.4546	0.2584	0.3341	0.6814	0.3879	0.4252	-0.1517	0.0171	-0.0281
1436670_x_at	1700019G17Rik	-0.1359	0.6118	0.3692	0.2215	0.2557	0.1814	0.6393	0.265	0.2886	0.011	0.048	1.00E-04
1429845_at	1700019L03Rik	0.1565	0.0311	-0.1231	0.0235	-0.0282	-0.1733	-0.0178	-0.3448	-0.1577	-0.0727	-0.29	-0.3731
1433001_at	1700019L13Rik	0.1899	0.0386	0.1118	0.2389	0.1631	0.0662	0.0982	-0.0408	0.0382	0.0978	0.1668	0.037
1429513_at	1700019M22Rik	-0.2119	-0.2429	-0.2047	-0.1687	-0.1192	-0.0422	-0.1728	-0.3103	-0.3041	-0.327	-0.3024	-0.3207
1449074_at	1700019N12Rik	-0.0734	0.1919	0.5603	0.6255	1.0871	1.0909	1.8495	0.5773	0.5475	-0.1905	0.369	0.0653
1451001_at	1700019N19Rik	0.1259	-0.0704	-0.167	-0.1459	-0.0173	-0.0435	-0.1465	-0.2444	-0.2669	-0.1807	-0.0847	-0.3081
1429924_at	1700019O17Rik	0.1056	0.0177	-0.0289	0.0487	0.0653	-0.0488	-0.0237	-0.2366	-0.3571	-0.2192	-0.146	-0.2423
1447710_at	1700019P21Rik	0.0131	-0.0893	0.0182	-0.1294	-0.1941	-0.1946	-0.1225	-0.1914	-0.0932	-0.2366	-0.2087	-0.1921
1430422_at	1700020A23Rik	0.1569	0.0463	-0.2062	-0.0988	-0.1084	-0.1451	-0.3173	-0.1117	-0.1304	-0.0202	-0.1919	-0.1179
1432498_at	1700020C07Rik	0.1043	0.0709	0.0058	0.0624	0.1008	-0.0477	-0.181	-0.0999	-0.2878	-0.1486	-0.1754	-0.2229
1424223_at	1700020C11Rik	-0.0408	0.0322	-0.0889	-0.2032	-0.3606	-0.3967	-0.6709	-0.5527	-0.7474	-1.0536	-1.4636	-1.1745
1422633_at	1700020D05Rik	-0.1411	0.1651	0.0589	0.177	0.09	0.1528	-0.1506	-0.0873	-0.3214	-0.3171	-0.4801	-0.3812
1447505_at	1700020G03Rik	-0.2046	-0.0767	-0.1451	-0.0426	-0.0947	-0.2084	-0.2942	-0.1996	-0.3097	-0.2706	-0.3932	-0.4087
1428411_at	1700020I14Rik	-0.2181	0.223	0.2586	0.231	0.5302	0.7323	0.9383	0.4725	0.5062	0.4125	0.7223	0.6522
1430989_a_at	1700020I14Rik	0.1868	0.3424	0.2105	-0.0547	-0.1755	-0.2296	0.0584	-0.0415	-0.0811	0.0769	-0.2178	-0.1022
1437774_at	1700020I14Rik	-0.1477	0.0028	-0.1167	-0.2613	-0.3676	-0.2858	-0.1573	-0.0232	-0.4452	-0.1735	0.2093	-0.1482
1453779_at	1700020L24Rik	-0.0367	-0.0864	-0.0315	0.0859	-0.0466	-0.1013	-0.0755	-0.1571	-0.2132	-0.1488	-0.2034	-0.3468
1432493_at	1700020M10Rik	-0.007	-0.0906	-0.0875	-0.0621	-0.1794	-0.0708	-0.1525	-0.2583	-0.3463	-0.2568	-0.3334	-0.353
1429868_at	1700020N01Rik	-0.0505	-0.1405	-0.4496	-0.3942	-0.1374	-0.0924	-0.3483	-0.2652	-0.6243	-0.6821	-0.6138	-0.5293
1430524_at	1700020N15Rik /// Gm6812	0.0046	0.0096	-0.0902	-0.0761	-0.197	-0.1631	-0.1331	-0.019	0.0418	-0.0164	-0.062	-0.081
1436052_at	1700020O03Rik	0.0469	-0.1587	-0.1538	-0.1058	-0.0683	0.0571	-0.0351	-0.2665	-0.236	-0.3054	-0.3591	-0.3029
1453489_at	1700020O03Rik	0.1492	0.3544	0.1835	0.0429	-0.1287	-0.1907	-0.0511	-0.3219	-0.2636	-0.4549	-0.475	-0.4378
1453964_at	1700021A07Rik	0.1432	0.125	0.2141	0.1554	0.0754	-0.0457	-0.0185	0.0015	0.083	0.1096	0.1283	0.0441
1429961_at	1700021C14Rik	-0.0113	0.0588	0.0751	0.0461	-0.0545	0.0057	-0.236	-0.5369	-0.6454	-0.8221	-0.9302	-1.0119
1421019_at	1700021F05Rik	-0.1474	-0.4663	-0.3603	-0.0775	0.1982	0.1837	-0.4659	-0.425	-0.5808	-0.7115	-0.5104	-0.5914
1429803_at	1700021F07Rik	-0.0136	0.0254	-0.1158	-0.0718	-0.0035	-0.0624	-0.1983	-0.2057	-0.3414	-0.2581	-0.3294	-0.2704
1431780_at	1700021K14Rik	0.243	0.2543	0.0832	0.1728	0.0341	0.1072	0.0956	0.0445	-0.0253	-0.1042	-0.0529	-0.1163
1438142_s_at	1700021K14Rik	0.0588	0.1208	-0.0708	0.1383	0.0861	0.008	-0.051	0.0022	0.0091	0.1145	-0.0989	0.0324
1428243_at	1700021K19Rik	-0.0289	0.2967	0.3123	0.2964	0.3904	0.4813	0.4589	0.6763	0.7226	0.7538	0.7221	0.8015
1447648_at	1700021N20Rik	0.0984	0.0017	-0.0612	-0.0333	-0.13	-0.1445	-0.0137	-0.1621	-0.1988	-0.2058	-0.264	-0.2631
1454276_at	1700021O21Rik	0.1904	-0.0539	0.1831	0.1084	-0.0315	-0.4445	-0.1753	-0.2655	-0.0365	-0.2424	-0.3649	-0.4249
1432528_at	1700021P04Rik	0.1599	0.1259	-0.0694	-0.0322	0.0211	-0.0663	-0.1115	-0.0343	-0.0332	-0.043	-0.0754	-0.0928
1453157_at	1700022A21Rik	0.1251	-0.0659	-0.0384	0.1256	-0.0046	-0.1668	-0.0825	-0.3405	-0.2975	-0.2024	-0.333	-0.2722
1432341_at	1700022A22Rik	-0.0259	0.0823	-0.0501	-0.0285	0.0905	0.0891	0.037	-0.3251	-0.1512	-0.109	-0.193	-0.1875
1424999_at	1700022C21Rik	-0.2489	0.0362	0.0586	-0.1541	0.1214	0.1321	-0.124	-0.4247	-0.525	-0.8069	-0.9593	-1.0705
1453383_at	1700022F17Rik	0.0368	-0.0841	0.0026	-0.0405	-0.0493	-0.047	-0.2639	-0.2835	-0.132	-0.2722	-0.21	-0.2601
1429675_at	1700023A16Rik	-0.0983	-0.0592	0.0841	-0.0287	-0.0764	0.0167	-0.0925	0.014	0.0632	0.1352	0.0397	0.0446
1453974_at	1700023A20Rik	0.2612	0.0031	-0.0511	0.0922	0.0726	-0.0216	-0.0376	-0.0495	-0.0702	-0.0107	-0.1347	-0.1807
1433360_at	1700023B13Rik	0.0474	0.0927	-0.0571	-0.0106	-0.0351	-0.2162	-0.1451	-0.1692	-0.237	-0.1267	-0.2554	-0.3169
1448030_at	1700023D09Rik /// Gm2485	-0.0602	0.0683	0.0699	0.1274	-0.0014	0.0023	-0.1752	-0.2009	-0.2859	-0.1251	-0.2396	-0.1972
1429697_at	1700023D19Rik	0.0379	0.0351	0.0606	0.0251	0.0167	0.0781	0.0652	-0.6632	-0.5885	-0.7879	-0.9131	-0.8439
1447439_at	1700023E05Rik	0.0225	-0.0753	-0.1378	0.0064	0.0317	0.0641	-0.0108	0.1401	0.3646	0.0836	-0.0272	-0.1126
1453483_at	1700023E05Rik	0.23	0.1348	-0.0512	0.2043	0.0679	8.00E-04	0.0112	0.0943	0.0162	0.0962	0.0376	0.0151
1441078_at	1700023F02Rik	0.1007	0.0977	-0.0877	-0.0527	-0.0418	-0.0992	-0.2188	-0.2634	-0.2731	-0.1376	-0.2757	-0.3835
1430764_at	1700023F06Rik	0.0088	-0.5199	-0.2836	-0.0717	0.0757	0.1353	0.2131	0.153	0.1069	-0.303	-0.1759	-0.4235
1432069_at	1700023G09Rik	0.0795	0.0367	-0.1019	0.0395	-0.1247	-0.0636	-0.0039	-0.2364	-0.3316	-0.2255	-0.2433	-0.2532
1431623_at	1700023H06Rik	0.0538	-0.086	-0.0419	-0.0418	-0.1467	-0.0938	-0.1466	-0.1712	-0.153	-0.0307	-0.2087	-0.2778
1429855_at	1700023I07Rik	0.0161	-0.1882	-0.153	-0.0441	-0.0495	0.0167	-0.0888	-0.0779	-0.0998	-0.1332	-0.0901	0.0106
1438280_at	1700023L04Rik	0.0513	-0.0074	-0.0695	0.0367	0.0018	0.0516	-0.1378	-0.2262	-0.2579	-0.253	-0.2207	-0.2852
1438281_x_at	1700023L04Rik	0.2211	0.0424	0.1531	0.1069	-0.082	0.0142	0.0128	-0.0675	-0.2037	-0.1185	-0.2041	-0.1141
1441741_at	1700024B05Rik /// 1700049E17Rik1 /// 4930503E14Rik /// Gm5622 /// Gm5798 /// Gm7233 /// Gm7995 /// Gm8104 /// Gm8126 /// Gm8267 /// LOC624112	0.2421	0.1388	0.0945	-0.0561	-0.1082	-0.0694	-0.0188	-0.0725	-0.1757	-0.136	-0.3103	-0.2593
1430006_x_at	1700024B05Rik /// Gm7995	0.4513	0.4108	0.2962	-0.0523	0.0813	-0.0911	0.0428	-0.0993	-0.1137	-0.0753	0.0238	-0.1214
1431333_at	1700024h08rik	0.1227	0.1184	0.0773	-0.0622	-0.1721	-0.1443	0.0344	0.041	0.2513	0.2771	0.2804	0.491
1430261_at	1700024J04Rik	-0.2266	0.0764	0.1591	0.1235	0.2781	0.454	0.0488	0.0759	0.0073	-0.0434	-0.0359	0.1728
1429828_at	1700024P04Rik	0.0214	0.1474	0.0115	-0.01	0.0386	-0.0405	0.1865	-0.054	0.101	0.1421	0.0997	-0.0659
1433334_at	1700024P12Rik	0.1224	0.0073	0.0213	0.1413	0.1373	-0.017	0.089	0.1246	0.2163	0.2509	0.2401	0.0083
1454010_a_at	1700025E21Rik	-0.026	0.103	0.1404	0.1449	-0.0734	-0.2681	-0.072	0.0083	-0.1579	-0.1572	-0.0924	-0.0703
1429640_at	1700025F22Rik	-0.1664	-0.0969	-0.0473	-0.1978	-0.1331	-0.1045	-0.2452	0.0048	-0.0886	-0.2475	-0.1365	-0.1382
1436431_at	1700025G04Rik	-0.3414	-0.6368	-0.3764	-0.2083	-0.157	0.0976	0.4157	0.7033	1.0105	1.0636	1.3087	1.3733
1444235_at	1700025G04Rik	-0.1499	-0.4225	-0.4726	-0.0083	0.3982	0.5865	0.2998	0.396	0.8103	0.8503	1.2708	1.2958
1455732_at	1700025G04Rik	-0.1438	-0.9123	-0.805	-0.507	-0.2392	0.1486	0.1082	0.2008	0.4781	0.5525	0.8623	0.8741
1454273_at	1700025H01Rik	0.2298	-0.0279	0.0189	0.2406	0.0998	0.0471	0.0778	-0.0257	-0.2476	-0.2216	-0.2572	-0.2144
1431157_at	1700025I17Rik	0.1174	0.0219	-0.2626	0.0938	-0.0607	-0.0681	-0.1393	-0.1399	-0.1617	-0.1773	-0.1793	-0.2172
1454165_at	1700025K04Rik	0.1644	0.2963	0.06	0.0689	0.0548	0.0025	-0.138	-0.0865	0.0045	-0.0298	-0.0832	-0.1105
1460553_at	1700025K23Rik	-0.0657	0.3549	0.4422	0.2774	0.0033	0.0793	0.3056	-0.3169	-0.2527	-0.51	-0.3313	-0.1588
1429074_at	1700026D08Rik	0.0731	-0.0411	-0.0208	0.0132	-0.0556	0.2145	-0.1286	-0.3992	-0.2788	-0.3289	-0.2647	-0.3509
1432983_at	1700026H06Rik	0.1448	-0.0761	0.0552	0.149	0.1125	0.0976	0.0799	-0.0093	-0.0886	-0.3387	-0.3799	-0.5028
1432984_at	1700026H06Rik	0.1789	0.1052	-0.0402	0.0839	0.2142	0.0223	-0.0331	0.1048	0.0454	0.2203	0.1246	0.0715
1429450_at	1700026J04Rik	-0.0253	-0.0526	-0.1362	-0.1232	-0.148	-0.0292	-0.0438	-0.1036	-0.139	-0.0365	-0.1723	-0.2093
1453793_at	1700026J12Rik	0.1471	0.0365	-0.0961	-2.00E-04	-0.0438	-0.1419	-0.1486	-0.2019	-0.1958	-0.0904	-0.1427	-0.2545
1452904_at	1700026L06Rik	-0.202	-0.3369	-0.4912	-0.4076	-0.0646	0.4051	-0.1037	-0.1939	-0.0242	-0.31	-0.2839	-0.3858
1453320_at	1700027A23Rik	0.0471	0.0141	-0.1337	0.0589	-0.0205	-0.1641	-0.4412	-0.6087	-0.9032	-0.8814	-1.1513	-1.1415
1432333_a_at	1700027D21Rik	0.1018	0.0815	-0.0389	-0.0134	-0.0053	-0.0237	-0.1713	-0.0698	0.075	-0.1343	-0.1112	-0.2316
1456866_x_at	1700027D21Rik	-0.013	-0.0347	-0.0574	-0.0926	-0.1403	-0.1021	-0.0161	-0.4652	-0.4886	-0.4785	-0.505	-0.3907
1458398_at	1700027F06Rik	0.1205	0.0549	-0.0374	0.0729	0.0582	0.063	-0.0489	0.0298	-0.0249	-0.0026	2.00E-04	-0.047
1430507_at	1700027J07Rik	0.0497	-0.0154	-0.1062	-0.0218	-0.1563	-0.0593	-0.131	-0.3595	-0.4522	-0.3524	-0.3497	-0.4338
1429647_at	1700027L20Rik	0.2453	0.6886	0.5103	0.2284	0.2162	0.027	0.0566	0.0889	-0.048	-0.1018	-0.2268	-0.0447
1453459_at	1700028I16Rik /// LOC100046441	0.3819	0.4974	0.4858	0.3578	0.2667	0.0807	0.3026	-0.1326	-0.1794	-0.0211	-0.2913	-0.2283
1432186_at	1700028J19Rik	0.0613	0.2707	0.142	0.0916	0.1697	0.0389	0.0954	0.0969	0.0034	0.0029	-0.0686	-0.0163
1432502_at	1700028N14Rik	0.0225	0.0031	0.0214	-0.0392	0.2013	-0.0759	-0.2337	-0.0991	-0.0363	-0.0053	-0.1891	-0.2696
1419326_at	1700028P14Rik	0.1726	0.0058	0.1769	0.0228	0.0418	-0.0183	0.075	-0.1364	-0.1706	-0.0328	-0.0545	-0.1253
1428593_at	1700029F09Rik	-0.0084	0.1218	0.0324	-0.0409	-0.0543	-0.0493	0.0581	-0.0253	0.0688	-0.0198	-0.1203	-0.1741
1419715_at	1700029F12Rik	0.1577	0.1352	-0.0239	0.0296	-0.0087	-0.0955	-0.253	-0.1731	-0.1495	-0.0773	-0.113	-0.1698
1428298_at	1700029G01Rik	0.1232	0.1525	0.0473	0.0647	-0.0531	-0.2072	-0.1742	0.014	-0.1048	0.1272	-0.1107	-0.0492
1450999_a_at	1700029H14Rik	-0.0854	0.0167	-0.0458	0.0584	0.0484	-0.0927	-0.1751	-0.1454	-0.1886	-0.1379	-0.1658	0.01
1436574_at	1700029I01Rik	-0.1991	-0.2196	0.1513	0.3004	0.1228	0.0981	0.6823	-0.0639	-0.5902	-1.0185	-1.1348	-1.0351
1440518_at	1700029I01Rik	-0.028	-0.0677	0.0588	-0.1272	-0.0429	-0.1546	0.139	-0.1847	-0.3101	-0.4631	-0.3253	-0.4548
1456179_at	1700029I01Rik /// Gm13051 /// Gm13212 /// Gm13251	-0.1047	-0.2907	-0.2272	-0.3529	-0.5609	-0.7011	-0.4803	-0.1878	-0.2678	-0.6309	-0.7457	-0.8735
1436386_x_at	1700029I01Rik /// Gm13051 /// Gm13251 /// OTTMUSG00000010657	0.2606	-0.0401	0.0525	0.1335	-0.0094	-0.0916	-0.1217	0.409	0.1176	-0.1905	-0.1782	-0.4432
1438499_at	1700029I15Rik	0.1595	0.1007	0.0231	0.1549	-0.0287	-0.0967	-0.0885	-0.2798	-0.2657	-0.1557	-0.2807	-0.2218
1438979_s_at	1700029I15Rik	0.2202	0.2764	0.2445	0.1883	0.0839	-0.0142	-4.00E-04	-0.2429	0.1334	0.1037	-0.035	-0.0147
1453168_at	1700029J07Rik	0.0315	0.2657	0.7136	0.4388	0.1056	0.7556	0.9249	-0.4111	-0.3541	-0.4648	0.1642	-0.0788
1429544_at	1700029J11Rik	0.1464	-0.1272	-0.071	0.0132	-0.0488	-0.0641	-0.1832	-0.4137	-0.4306	-0.4082	-0.4082	-0.4592
1440793_at	1700029M03Rik	-0.0123	0.0086	-0.1264	-0.0137	-0.0306	-0.0708	-0.0718	-0.1041	-0.1258	-0.0837	-0.2106	0.0309
1440794_x_at	1700029M03Rik	-0.0083	0.0062	0.0407	0.0408	-0.0926	-0.0585	-0.1543	-0.2194	-0.2383	-0.2659	-0.2566	-0.2912
1453154_at	1700029M20Rik	0.0429	0.2293	-0.0564	0.1051	0.0822	0.0211	0.0895	-0.3518	-0.2739	-0.2217	-0.3225	-0.4132
1453975_a_at	1700029M20Rik	0.0495	0.0439	-0.1434	-0.0235	-0.0641	-0.2185	-0.2602	-0.1935	-0.0902	-0.0773	-0.1956	-0.4528
1449276_at	1700029P11Rik	-0.1721	0.0424	0.1567	0.025	-0.0024	0.3003	0.8297	0.5452	0.2116	-0.353	-0.4974	-0.3469
1454308_at	1700030C10Rik	-0.0533	0.0896	0.2638	-0.0191	0.0204	0.2176	0.2445	0.0345	0.0523	0.0241	0.0196	0.0603
1431250_at	1700030C10Rik /// 9030624G23Rik /// Gm5784 /// Gm5953 /// Gm9257 /// Gm9295 /// Gm9306 /// LOC100043371 /// LOC100043377 /// LOC236260	0.0202	-0.225	-0.2731	-0.1798	-0.0684	-0.007	-0.281	-0.1674	-0.2267	-0.1971	-0.152	-0.2564
1430054_at	1700030F18Rik	0.1579	0.1785	0.0106	0.0655	0.1301	0.0926	0.0273	-0.1273	-0.1073	-0.0638	-0.1281	-0.1038
1430565_at	1700030J22Rik	0.1785	0.1759	0.2585	0.1628	0.1381	-0.1229	-3.00E-04	-0.2525	-0.3169	-0.0848	-0.2555	-0.2708
1424447_at	1700030K09Rik	-0.1045	0.5725	0.6804	0.5539	0.5079	0.5529	0.5928	0.2063	0.1065	0.0957	0.0201	0.0377
1458705_at	1700031C06Rik	-0.1777	-0.1977	-0.285	-0.2377	-0.1077	0.2802	0.2443	-0.0955	-0.2666	-0.3247	-0.2191	-0.4148
1432116_at	1700031F05Rik	0.3729	0.2009	0.1913	0.1894	0.3066	0.3241	0.2214	0.0711	0.0271	0.189	-0.0096	-0.1355
1442345_at	1700031L13Rik	-0.0528	-0.1106	-0.037	-0.1786	-0.1915	-0.1825	-0.1682	-0.4547	-0.5488	-0.4544	-0.4624	-0.408
1429611_at	1700034E13Rik	0.1771	0.0095	0.0689	0.0921	0.1381	0.0466	-0.038	-0.1775	-0.1794	-0.2012	-0.2274	-0.2108
1438970_x_at	1700034F02Rik	-0.1905	-0.0877	-0.0341	-0.0384	-0.0579	-0.2659	-0.0253	-0.0928	0.0063	-0.0552	-0.1617	-0.2433
1453882_at	1700034F02Rik	-0.1384	-0.2093	0.089	-0.0601	-0.1665	-0.0606	-0.1711	-0.3045	-0.3924	-0.5172	-0.2051	-0.4733
1430060_at	1700034G24Rik	0.2172	0.0807	0.0858	0.0792	0.2129	0.1606	0.1874	0.0735	0.059	0.0965	-0.005	-0.0339
1452785_at	1700034H14Rik	-0.0805	-0.0039	0.1467	0.2899	0.4194	0.5002	0.4531	0.3218	0.2594	-0.0041	-0.0591	-0.0989
1444093_at	1700034H15Rik	0.035	-0.1101	-0.038	-0.0112	-0.0801	-0.0765	-0.1353	-0.1943	-0.1501	-0.1396	-0.1187	-0.2135
1456959_at	1700034H15Rik	-0.071	-0.1417	-0.0749	-0.0469	-0.1786	-0.0324	-0.2285	-0.1227	-0.2087	-0.284	-0.3905	-0.1375
1419016_at	1700034I23Rik	-0.058	-0.0575	-0.2065	-0.0581	-0.1432	0.0726	-0.1777	-0.0595	-0.0248	-0.0975	-0.1311	-0.1412
1454251_at	1700034J04Rik	0.2061	0.1204	-0.1098	0.2704	-0.062	-0.0019	-0.0559	0.0446	0.0527	0.1004	0.1055	0.0311
1429875_at	1700034J05Rik	0.141	0.042	0.033	0.0504	0.0268	0.0333	0.1009	0.0014	-0.0081	0.1069	-0.0281	-0.0454
1447740_at	1700034J05Rik	0.025	0.0497	-0.0219	0.0502	-0.0918	-0.0655	-0.0911	-0.0849	-0.1822	-0.1879	-0.1313	-0.0975
1453254_at	1700034O15Rik	-0.0751	-7.00E-04	-0.1071	-0.1024	-0.0848	0.0323	-0.0845	6.00E-04	-0.1792	-0.0982	-0.1015	-0.0074
1431585_at	1700034P13Rik	0.14	0.0454	0.2041	0.0834	0.1062	0.2141	0.1011	-0.007	0.1263	0.1019	0.1003	-0.1462
1431918_at	1700036A12Rik	0.1801	0.0508	-0.075	0.1033	0.0109	0.0442	-0.0349	-0.0643	-0.1691	-0.1425	-0.0647	-0.2248
1426131_at	1700036D21Rik	-0.0291	-0.0741	0.0801	-0.1807	-0.186	-0.4089	-0.3082	-0.1903	-0.261	-0.1557	-0.1871	-0.5247
1427716_at	1700036D21Rik	0.0501	-0.0209	-0.2171	-0.0555	-0.1057	-0.0293	-0.1197	-0.1366	-0.2204	-0.1602	-0.2775	-0.3757
1429995_at	1700036D21Rik	0.1003	0.0342	0.1972	0.2577	0.3443	0.6811	0.311	0.4908	0.1984	0.146	-0.0435	-0.3071
1447729_s_at	1700036D21Rik	-0.0099	-0.0808	-0.1087	-0.062	-0.2272	0.0651	-0.054	-0.1738	-0.3758	-0.2358	-0.3843	-0.2871
1430188_at	1700037C18Rik	0.0848	0.126	0.1645	0.1748	0.1564	0.04	0.1419	0.1234	0.169	0.2054	0.1907	0.1932
1431501_at	1700037C18Rik	0.2923	0.1024	-0.1404	0.0424	-0.0779	0.1615	-0.0149	-0.2246	-0.2129	-0.0726	-0.0457	-0.0676
1419742_at	1700037H04Rik	-0.1421	-0.2397	-0.3237	-0.2087	-0.1733	0.0274	-0.5046	-0.1941	-0.2776	-0.3414	-0.4752	-0.4124
1457684_at	1700037H04Rik	0.1122	0.1019	-0.0425	0.0643	-0.0568	-0.124	-0.2009	-0.2924	-0.2326	-0.1865	-0.3641	-0.3907
1460262_a_at	1700037H04Rik	-0.1164	-0.2582	-0.3358	-0.3113	-0.0429	0.0199	-0.5454	-0.2746	-0.2861	-0.3166	-0.4483	-0.4302
1432779_at	1700037N05Rik	0.0574	0.0258	-4.00E-04	0.0671	0.025	-0.0709	-0.1316	-0.3434	-0.3144	-0.2341	-0.2834	-0.287
1432395_at	1700039E15Rik	0.2478	0.3794	0.0364	0.1113	0.037	0.0707	-0.0989	-0.2265	-0.3908	-0.2995	-0.2314	-0.4078
1433297_at	1700039M15Rik	0.2743	0.0734	0.2014	0.0176	0.0519	-0.1276	-0.1711	-0.2298	-0.0359	-0.105	-0.0829	-0.228
1454548_at	1700039M15Rik	-0.034	-0.0599	-0.0951	-0.0077	-0.0469	-0.1405	-0.1876	-0.1985	-0.1763	-0.0091	-0.0755	-0.1187
1439559_at	1700040D17Rik	-0.0069	0.0246	-0.0091	-0.1822	-0.2001	0.0682	-0.129	-0.4	-0.3069	-0.3066	-0.3711	-0.2775
1432476_at	1700040F17Rik	0.1128	-0.0173	0.1409	0.0615	0.0483	0.0209	0.1681	-0.0743	-0.0174	0.1331	-0.0462	0.0521
1432290_at	1700040G22Rik	0.1443	0.0651	-0.1091	0.0341	-0.0209	-0.0762	-0.0888	-0.1393	0.0027	0.1997	-0.1027	-0.0494
1429122_a_at	1700040I03Rik	-0.0094	0.327	0.3694	0.0853	-0.1499	-0.2208	-0.0405	0.0696	0.0835	0.0374	-0.2932	-0.0238
1428812_at	1700040L02Rik	-0.0202	-0.2579	-0.2296	-0.3237	-0.1078	-0.3362	-0.305	-0.2282	-0.1618	-0.2452	-0.3065	-0.1948
1454166_at	1700040N02Rik	0.0111	0.0853	0.0156	0.0871	0.0693	-0.0452	-0.0972	-0.1098	-0.1395	-0.0753	-0.1364	-0.2262
1432326_at	1700042B14Rik	-0.2693	-0.0791	-0.0232	-0.1525	-0.1465	-0.1645	-0.0779	-0.2668	-0.3482	-0.2678	-0.4111	-0.3427
1430166_at	1700042D18Rik	0.0636	0.0551	-0.0982	-0.0081	0.0264	-0.0509	-0.1959	-0.1498	-0.0381	-0.1639	-0.1507	-0.2817
1457057_at	1700042G07Rik	0.1026	0.1493	0.1286	0.1207	0.1193	-0.0743	-0.1021	-0.1834	-0.1778	-0.3107	-0.2361	-0.3536
1430105_at	1700042O10Rik	-0.0656	-0.2789	-0.1422	-0.5256	-1.0551	-1.3222	0.2749	1.76	1.4194	0.2833	-1.0771	-0.5133
1432557_at	1700045I11Rik	0.0446	-0.0598	-0.1799	0.0817	-0.1019	-0.1688	-0.1387	0.0415	0.0146	-0.0026	-0.0313	-0.155
1449239_at	1700045I19Rik	0.1285	-0.0303	-0.0118	0.1076	0.0635	0.3074	0.2465	0.4427	0.5839	0.3719	0.3419	0.2865
1453353_at	1700047I16Rik	0.0258	0.1133	0.0728	0.1094	0.1679	-0.019	0.0567	-0.0012	0.0639	-0.0069	0.0536	-0.1523
1445334_at	1700047I17Rik1	0.1378	-0.0651	-0.1602	0.1676	-0.1079	-0.1967	-0.0909	0.1209	0.1377	-0.0772	-0.0792	-0.0123
1460466_at	1700047I17Rik1	0.0178	0.048	0.0913	-0.0782	0.1123	0.1633	0.3517	-0.0449	0.0591	0.1725	-0.1344	0.0855
1438044_at	1700047M11Rik	0.124	0.0907	0.0856	0.1525	0.0613	0.0462	-0.0721	-0.0939	-0.1022	-0.0726	0.0261	-0.1667
1432345_at	1700048F04Rik	0.0994	-0.2567	-0.0992	-0.06	-0.1717	0.103	-0.2386	-0.2891	-0.3966	-0.2763	-0.328	-0.4438
1442131_at	1700048M11Rik	-0.0098	0.2599	0.1047	-0.0092	-0.0777	-0.0331	-0.0393	-0.1711	-0.2265	0.0167	-0.0854	-0.126
1432778_at	1700048O20Rik	0.081	0.1059	-0.0097	0.0703	-0.1039	-0.1298	-0.1457	-0.0129	-0.0341	0.2371	0.2321	-0.136
1457426_at	1700048O20Rik	-0.1475	0.0115	-0.0788	-0.0219	-0.0792	0.107	-0.042	-0.1277	-0.0669	-0.1319	-0.2274	-0.1701
1430323_at	1700049E17Rik1	-0.001	0.1407	-0.1081	0.0143	-0.1185	-0.2392	-0.1646	-0.0472	-0.0547	-0.0217	-0.007	-0.1999
1430324_x_at	1700049E17Rik1	0.1492	-0.0011	-0.0098	-0.1446	-0.0735	-0.1777	-0.0058	-0.2226	-0.2145	-0.0137	-0.0389	-0.1001
1440171_x_at	1700049G17Rik	0.3362	0.1247	0.1068	0.0725	0.0101	-0.0745	0.2469	-0.0368	-0.085	0.0437	0.0987	-0.0089
1441059_at	1700049G17Rik	0.1115	-0.0096	-0.1142	0.1906	0.1009	0.3106	0.3163	0.0802	0.0214	-0.0033	0.1298	0.0154
1454277_at	1700049J03Rik	0.0293	0.1428	0.0529	0.1065	0.1731	-0.1744	-0.1705	0.0624	-0.0251	-0.0587	-0.1478	-0.1561
1429578_at	1700049K14Rik	0.0826	0.1106	0.2003	0.2522	0.1263	0.0103	0.3073	-0.0574	-0.1055	-0.0804	-0.1167	-0.2015
1419804_at	1700051A21Rik	0.066	-0.1382	-0.1125	-0.0161	-0.1695	-0.106	-0.1709	-0.1125	-0.4107	-0.3456	-0.37	-0.408
1440520_a_at	1700051A21Rik	0.2244	0.1534	0.0496	0.223	0.0717	0.0164	-0.0185	0.0347	0.1546	0.1469	0.2022	0.023
1440521_x_at	1700051A21Rik	0.0769	-0.0642	0.003	-0.0158	0.0424	-0.0999	-0.0017	-0.1948	-0.2146	-0.2234	-0.1351	-0.2805
1440768_x_at	1700052I22Rik	0.1258	0.1358	0.107	0.2614	0.25	0.1855	0.0481	-0.0161	-0.2033	-0.3113	-0.0848	-0.2775
1447572_at	1700052I22Rik	-0.0356	0.0939	-0.0731	0.0446	-0.0558	-0.117	0.0326	0.0221	-0.171	0.0157	-0.1605	-0.2229
1429136_at	1700052K11Rik	0.1463	0.692	0.7901	0.3892	0.3695	0.1331	1.314	0.636	1.0006	1.1407	1.4288	1.5284
1441849_at	1700052M09Rik	0.1007	0.0287	-0.1137	0.0272	-0.05	-0.1306	-0.2595	-0.127	-0.1712	-0.1396	-0.2303	-0.3318
1457982_at	1700052M18Rik	0.02	-0.0146	-0.0958	0.038	-0.1223	-0.1774	0.0055	-0.2519	-0.1978	-0.1217	-0.1932	-0.3051
1421495_a_at	1700052N19Rik	-0.0179	0.005	0.0748	-0.1127	0.0217	0.0851	-0.295	-0.6654	-0.8466	-0.866	-0.7424	-0.8157
1441406_at	1700052N19Rik	-0.023	-0.0428	-0.0022	0.0711	0.0999	0.1279	-0.0995	-0.1208	-0.3955	-0.2007	0.0773	-0.2888
1454879_s_at	1700052N19Rik	-0.1369	0.0027	0.1638	0.1302	0.2392	0.278	-0.1295	-0.2554	-0.4393	-0.6774	-0.5848	-0.6667
1453236_at	1700054F22Rik	-0.1517	-0.0777	-0.286	-0.2642	-0.3672	-0.1699	-0.1775	-0.4231	-0.3173	-0.237	-0.3564	-0.3231
1440775_at	1700054K19Rik	-0.0046	-0.0493	-0.0925	-0.0332	-0.1159	-0.0954	-0.2321	-0.0784	-0.1228	-0.3039	-0.1558	-0.32
1424796_at	1700054N08Rik	-0.2271	0.0561	-0.0155	0.0588	0.2749	0.3158	0.1441	-0.0494	-0.0438	-0.094	-0.3441	-0.2155
1451483_s_at	1700054N08Rik	-0.3348	0.0481	-0.0196	0.1241	0.3213	0.3295	0.2189	0.0656	0.0182	0.0478	-0.1959	-0.1927
1420424_at	1700054O13Rik	0.345	0.2118	0.0424	0.2906	0.1443	0.1104	0.1131	-0.0996	-0.1431	-0.1592	-0.106	-0.0212
1443743_at	1700054O13Rik	-0.1087	0.026	-0.0991	-0.0599	0.0158	0.0163	-0.0142	-0.2049	-0.2172	-0.2209	-0.0684	-0.293
1432452_at	1700054O19Rik	0.1194	0.0893	-0.0094	-0.0275	-0.1521	-0.1824	-0.1563	-0.1169	-0.0849	-0.1156	-0.2352	-0.3032
1430513_at	1700055N04Rik	0.1614	0.1343	-0.0087	0.0986	0.0156	-0.0356	-0.1318	-0.1661	-0.4004	-0.2774	-0.3648	-0.3709
1441205_at	1700055N04Rik	0.0997	0.1187	0.1233	0.2227	0.0642	0.0422	0.0424	0.0039	-0.063	0.0143	-0.2395	-0.0982
1429677_at	1700056E22Rik	0.069	0.1221	0.0929	0.0814	0.0984	0.0114	0.2877	-0.196	-0.1694	-0.2574	-0.0545	-0.0798
1432356_at	1700056N10Rik	-0.3836	-0.5609	-0.0121	-0.0752	-0.2491	-0.5301	-0.4499	-0.3794	-0.4835	-0.7184	-0.4522	-0.5125
1453340_at	1700057D03Rik	0.1382	0.117	0.0692	-0.0206	-0.0652	-0.1172	-3.00E-04	-0.0807	0.0365	0.0436	-0.0432	-0.0442
1457453_at	1700057G04Rik	-0.1378	-0.0418	-0.0598	0.0517	0.1286	-0.1626	0.0047	-0.0978	-0.0049	0.0189	0.1295	-0.1913
1445737_at	1700057H21Rik	0.1405	0.0761	0.0183	-0.0102	-0.0492	-0.0887	-0.0393	-0.2031	-0.2539	-0.2083	-0.3335	-0.1753
1430072_at	1700057K13Rik	0.0585	-0.0661	-0.1227	-0.1209	-0.2117	-0.2956	-0.2435	-0.3931	-0.3984	-0.2852	-0.3809	-0.3692
1432308_at	1700058C13Rik	-0.0281	-0.0416	-0.1029	-0.1166	-0.0888	-0.2715	-0.1343	-0.245	-0.2763	-0.2782	-0.3549	-0.2925
1453449_at	1700058G18Rik	-0.0206	-0.0023	-0.0367	0.1393	-0.0136	0.2436	0.0273	-0.2092	-0.0488	-0.0173	-0.2617	-0.0655
1430499_at	1700058M13Rik	0.0599	0.0486	0.0406	0.1033	0.178	-0.1125	-0.1954	-0.0376	-0.215	-0.1573	-0.3576	-0.3045
1453476_at	1700060J05Rik	-0.086	-0.1045	-0.0745	-0.0576	-0.0163	0.1634	0.0841	-0.1109	-0.1571	-0.1105	-0.1	-0.1251
1459796_at	1700061E18Rik	-0.1931	-0.1327	-0.2031	0.0261	-0.1156	-0.2045	-0.2843	-0.4289	-0.6397	-0.4199	-0.4284	-0.5913
1444605_at	1700061F12Rik	0.1541	0.1372	-0.1079	0.0601	-0.0735	-0.0171	0.0809	-0.1863	-0.3187	-0.0212	-0.1812	-0.2636
1430846_at	1700061G19Rik	-0.0267	-0.0266	-0.0013	-0.1762	-0.0873	-0.1854	-0.2	-0.1866	-0.2072	-0.1258	-0.1634	-0.3534
1437435_at	1700061G19Rik	-0.2638	-0.1008	0.1839	0.0176	-0.1944	-0.6444	-0.9837	-0.7909	-0.988	-0.8251	-1.6742	-0.686
1430405_at	1700061I17Rik	-0.0882	0.0097	-0.1256	-0.0224	-0.1027	-0.077	-0.1537	-0.1929	-0.228	-0.1549	-0.2818	-0.2477
1454202_a_at	1700061J05Rik	0.0268	-0.1075	0.0188	0.0744	-0.0466	0.0372	-0.0159	-0.2786	-0.1663	-0.136	-0.3039	-0.1779
1454203_at	1700061J05Rik	0.2132	0.1565	0.0987	0.1394	-0.0811	-0.0142	-0.0273	-0.0209	0.1076	-0.0724	-0.0044	-0.0433
1441773_at	1700061N14Rik	0.0975	-0.0158	0.0927	-0.1596	-0.089	-0.0139	-0.0159	-0.2085	-0.1446	-0.0359	-0.0328	-0.1095
1457421_at	1700063D05Rik	0.1745	-5.00E-04	0.1102	0.0737	0.0192	0.0159	0.0131	0.0533	0.3089	0.2661	0.0839	0.2234
1459809_x_at	1700063D05Rik	0.0891	0.0211	-0.0635	-0.1307	-0.0899	-0.1421	-0.1348	-0.1465	-0.0869	-0.1216	-0.2183	-0.0835
1431245_at	1700063H04Rik	0.163	-0.1193	-0.4579	-0.1598	-0.167	-0.2069	-0.8947	-1.1082	-1.3611	-1.3402	-1.7331	-1.3232
1441875_at	1700063J08Rik	0.0537	-0.0893	-0.1665	-0.1326	-0.133	-0.0562	-0.1438	-0.1684	-0.272	-0.0769	-0.1326	-0.0819
1432422_at	1700063K16Rik	0.1247	-0.0405	-0.222	0.0541	-0.1377	-0.3403	-0.0916	-0.038	-0.0278	-0.096	-0.0273	-0.2363
1442687_at	1700064N11Rik	0.1392	0.0345	-0.0223	-0.113	0.1682	0.567	0.1894	-0.095	-0.171	-0.0702	-0.0546	-0.1029
1453667_at	1700065D16Rik	0.1171	0.0404	0.0665	0.0647	0.0431	0.022	0.0572	-0.0193	-0.1972	0.0237	-0.114	-0.0563
1440839_x_at	1700065I16Rik	0.0455	-0.1275	-0.0099	0.1147	-0.0118	-0.1809	-0.157	-0.165	-0.1931	-0.2045	-0.2391	-0.3331
1420574_at	1700065I17Rik	0.1118	0.0415	0.0697	-0.1172	-0.0829	-0.1532	-0.1757	-0.2257	-0.175	-0.287	-0.2709	-0.1757
1459759_s_at	1700065I17Rik	0.1363	0.0469	-0.1121	0.0716	-0.0753	-0.1022	-0.0741	-0.1491	-0.2111	-0.0939	-0.232	-0.428
1430488_at	1700066B19Rik	0.0834	0.1068	0.0263	0.0449	-0.0686	-0.1667	-0.2951	-0.2612	-0.2211	-0.2169	-0.3049	-0.3271
1432564_at	1700066C05Rik	-0.2547	-0.0523	-0.2766	-0.1281	-0.0674	0.0498	-0.2195	-0.0425	0.0794	-0.0192	-0.0897	-0.1043
1439525_at	1700066D14Rik	0.1097	0.0269	-0.0227	-0.0234	0.0163	-0.1924	-0.149	-0.0669	-0.143	-0.2228	-0.1612	-0.2695
1444567_at	1700066J03Rik	0.1696	-0.0622	0.0081	-0.0577	-0.1808	-0.193	-0.0472	-0.3521	-0.2623	-0.2237	-0.4005	-0.1903
1432514_at	1700066J24Rik	0.1285	0.0732	0.017	0.0732	0.0072	-0.075	-0.1879	-0.2531	-0.3192	-0.2597	-0.2985	-0.3822
1431183_at	1700066M21Rik	0.0572	0.2833	0.1964	0.1641	0.1871	0.0108	0.0807	-0.252	-0.3425	-0.1304	-0.3134	-0.0556
1431616_at	1700067C01Rik	0.291	0.1582	0.0954	0.2164	0.0054	0.1467	0.1236	0.0247	-0.0462	0.0198	-0.0226	-0.0704
1445171_at	1700067C01Rik /// A230107C01Rik	-0.1373	-0.087	-0.0907	-0.0201	0.2349	0.4254	0.0525	0.0422	-0.1577	-0.184	-0.247	-0.1762
1454124_at	1700067K01Rik	-0.1547	-0.1866	-0.239	0.0116	0.2134	0.7131	0.0345	-0.5482	-0.5137	-0.7263	-0.8104	-0.8346
1420724_at	1700067P10Rik	0.0945	0.1475	0.0884	0.1122	0.1881	-0.2352	-0.1049	-0.1715	-0.1927	-0.143	-0.1888	-0.261
1432553_at	1700069L16Rik	0.1176	0.0952	-0.0228	0.0648	0.0063	-0.0335	-0.2505	-0.2015	-0.3569	-0.2313	-0.2481	-0.2982
1439967_at	1700071A11Rik	-0.0285	0.1768	0.0861	0.0016	0.0478	0.2989	0.4778	0.0633	-0.0284	0.0419	0.1374	0.0047
1442779_at	1700071K01Rik	-0.0205	0.0028	-0.0868	-0.0444	-0.0632	-0.0888	-0.264	-0.0847	-0.1535	-0.2457	-0.3084	-0.3373
1449985_at	1700072E05Rik /// LOC100046978	0.025	0.0662	-0.0458	-0.0422	-0.0842	-0.0717	-0.0796	-0.2159	-0.196	-0.1408	-0.2531	-0.1997
1432126_at	1700072H12Rik	-0.0783	0.4867	0.4721	-0.1236	-0.3101	-0.5014	0.0656	-0.407	-0.3445	-0.3688	-0.2906	-0.1482
1420257_at	1700073E17Rik	0.2372	0.0317	-0.0358	-0.0665	0.0265	-0.0174	-0.1278	-0.0591	-0.1458	-0.1814	-0.1284	-0.1421
1420258_at	1700073E17Rik	0.1105	0.089	-0.0764	-0.1041	-0.0966	0.1373	-0.1234	-0.1331	-0.0848	-0.2168	-0.1371	-0.1515
1447611_at	1700073E17Rik	0.0016	-0.1033	0.0342	0.0446	0.0455	-0.1077	-0.1129	-0.1091	-0.2476	-0.1095	-0.1913	-0.1098
1432301_a_at	1700074P13Rik	0.0767	-0.105	0.0428	0.0354	-0.0101	0.0736	-0.0598	-0.0757	-0.2687	-0.1726	-0.2597	-0.1751
1419337_at	1700080E11Rik	0.1073	0.0667	-0.0537	-0.1321	-0.1555	-0.2529	-0.353	-0.2485	-0.3127	-0.2048	-0.3527	-0.3441
1430055_at	1700080G18Rik	-0.1143	0.0432	-0.11	-0.1952	-0.1631	-0.0669	0.0623	-0.457	-0.358	-0.5081	-0.3162	-0.5003
1432138_at	1700080N15Rik	-0.1575	-0.0638	-0.0928	0.0388	-0.0462	-0.3164	-0.103	-0.1431	-0.2437	0.0471	-0.147	-0.2146
1453453_at	1700080O16Rik	0.1909	-0.0165	-0.1125	-0.0674	-0.0608	-0.1656	-0.2084	-0.2034	-0.1454	-0.1282	-0.1953	-0.1615
1432772_at	1700081H04Rik	0.0126	0.1689	0.0606	0.0419	0.05	-0.1401	0.0929	5.00E-04	-0.1763	-0.2642	-0.0796	-0.07
1454345_at	1700081H04Rik	0.2017	0.0452	0.0971	0.0431	0.0213	0.0244	0.0034	-0.2084	-0.1926	-0.2395	-0.3095	-0.2692
1432430_a_at	1700081L11Rik	-0.0661	0.0434	0.0811	0.0292	-0.0235	-0.0144	-0.0801	-0.2527	-0.4017	-0.2541	-0.3691	-0.2921
1443077_at	1700081L11Rik	-0.2123	0.0901	0.1405	-0.1511	-0.1226	-0.2292	-0.0038	-0.1225	-0.2992	-0.0872	0.2452	-0.034
1447569_at	1700081L11Rik	-0.0575	-0.1452	-0.3115	-0.1504	-0.5195	-0.6174	-0.428	-0.2878	-0.4812	-0.384	-0.094	-0.4122
1457062_at	1700081L11Rik	-0.218	0.098	-0.1188	-0.2939	-0.1532	-0.4794	-0.1957	-0.0407	-0.1719	0.0542	0.0301	0.0894
1452373_at	1700081L11Rik /// LOC100043982	-0.0988	0.0641	0.0079	-0.0984	-0.2234	-0.1961	0.0127	-0.2811	-0.3255	-0.1239	-0.1951	-0.0934
1447565_at	1700082C02Rik	-0.1538	-0.1333	-0.0468	-0.0624	-0.0355	-0.129	-0.1175	-0.2179	-0.2782	-0.3021	-0.3179	-0.4458
1459755_x_at	1700082C02Rik	0.0329	-0.2192	0.1086	-0.0495	-0.0379	-0.0768	-0.1003	-0.2843	-0.2212	-0.1232	-0.2215	-0.2459
1421639_at	1700082M22Rik	-0.0063	-0.0909	-0.0627	-0.0162	-0.0796	-0.1778	0.0023	-0.1613	-0.2119	-0.0964	-0.2233	-0.2742
1454282_at	1700084C06Rik	0.022	0.0024	-0.0551	-0.1155	-0.1124	-0.1124	-0.3131	-0.2645	-0.2795	-0.3041	-0.2485	-0.3162
1430508_at	1700084F23Rik	0.041	0.0294	0.0652	0.094	0.0686	-0.064	-0.0418	-0.0569	-0.2829	-0.4559	-0.3578	-0.4277
1432398_at	1700084J12Rik	-0.0841	0.1338	-0.0763	-0.0761	-0.1181	-0.2478	-0.16	-0.2052	-0.293	-0.2277	-0.2617	-0.3362
1447578_at	1700084J12Rik	0.172	-0.0294	0.281	0.3231	0.3268	0.0549	0.2282	0.2395	0.2382	0.2137	0.1994	-0.0276
1433406_at	1700084K02Rik	-0.0335	-0.0493	-0.1952	-0.1565	-0.195	-0.3227	-0.3539	-0.416	-0.3241	-0.3239	-0.6026	-0.4499
1432319_at	1700085C21Rik	-0.0381	0.0926	-0.067	0.1068	-0.064	-0.0893	-0.1716	-0.1202	-0.2629	-0.1387	-0.3305	-0.2378
1453348_at	1700085D22Rik	-0.0813	-0.3013	7.00E-04	-0.0553	0.1278	0.5914	0.0908	0.0292	0.1015	-0.0254	-0.0434	-0.0495
1432307_at	1700086D15Rik	-0.1042	-0.1574	-0.0473	-0.1063	-0.1441	-0.2658	-0.2118	-0.3506	-0.3567	-0.2665	-0.3119	-0.4293
1455085_at	1700086L19Rik	0.1121	-0.0866	-0.0404	0.0311	0.0086	-0.1537	0.0596	0.023	0.1635	0.13	0.3845	0.441
1443633_at	1700086O06Rik	0.416	0.7443	0.5265	0.1105	-0.2767	-0.0494	0.6355	0.5299	0.7092	0.3213	0.1937	0.4998
1453479_at	1700086P04Rik	-0.054	-0.4104	-0.2166	-0.0874	0.1493	1.0608	0.4024	-0.2112	-0.3928	-0.73	-0.7625	-0.7537
1422774_at	1700088E04Rik	0.0063	0.0612	0.1582	0.0787	0.2541	0.2862	0.3419	0.1983	0.2545	0.2243	0.1749	0.2182
1439564_at	1700090G07Rik	0.2868	0.2149	0.0711	0.1359	0.1071	0.1385	0.0187	-0.0815	8.00E-04	0.1543	-0.0596	-0.1886
1449832_at	1700091H14Rik	0.0134	-0.1555	0.048	-0.0266	-0.1325	-0.1608	-0.0205	0.36	0.6176	0.4528	1.0775	0.8683
1432501_at	1700092E16Rik	0.1596	0.0957	-0.0808	0.0349	-0.0775	0.0544	-0.0429	-0.2179	-0.1513	-0.0977	-0.2056	-0.1919
1457210_at	1700092E19Rik	0.0304	-0.052	-0.0505	-0.0368	0.116	-0.2104	-0.1707	-0.1691	-0.2375	-0.29	-0.2087	-0.1403
1458714_at	1700093C20Rik	-0.1608	-0.1705	-0.1509	0.0013	0.0548	-0.076	-0.0375	-0.2719	-0.3038	-0.409	-0.2285	-0.3097
1453967_at	1700093J21Rik	0.078	-0.0704	-0.0209	-0.1201	-0.1473	-0.2921	-0.2406	-0.1599	-0.2328	-0.0636	-0.214	-0.3096
1420702_at	1700093K21Rik	0.0252	0.1585	0.0799	0.0934	0.1283	0.04	-0.1168	0.0419	0.1933	0.0985	0.0407	0.2036
1429757_at	1700094C09Rik	0.1597	-0.0134	-0.0227	0.1732	-0.033	0.0046	-0.0187	-0.1615	-0.0315	0.0567	-0.1182	-0.0441
1429907_at	1700094D03Rik	0.0279	-0.288	-0.0727	-0.1563	-0.4318	-0.2555	-0.3067	-0.2858	-0.1388	-0.233	-0.3821	-0.2951
1447556_x_at	1700094D03Rik	0.1104	-0.2172	0.035	-0.0239	-0.2964	-0.212	-0.3174	-0.0148	0.1792	-0.023	-0.0183	-0.0256
1460266_at	1700094J05Rik	0.0921	-0.049	0.024	0.1336	-0.0304	-0.0695	-0.0956	-0.19	-0.2299	-0.1581	-0.1377	-0.2644
1444770_at	1700095A13Rik	0.063	0.0283	0.077	0.1463	0.0185	-0.0593	-0.0828	-0.2041	-0.0767	-0.0027	-0.0492	-0.1221
1433328_at	1700095A21Rik	0.1315	0.1257	-0.2334	-0.0037	-0.0609	-0.0887	-0.2712	-0.139	-0.1366	-0.1403	-0.0861	-0.28
1430157_at	1700095J03Rik	0.0017	-0.1507	-0.0378	-0.125	0.0424	-0.0091	-0.079	-0.2001	-0.1148	-0.1262	-0.1335	-0.334
1440953_at	1700096K18Rik	0.0848	0.0993	0.0175	-0.1316	-0.2503	-0.2201	0.1366	-0.3636	-0.3107	-0.4346	0.054	-0.1107
1460489_at	1700097M23Rik	0.1585	0.0792	0.2664	0.1309	0.0997	0.1476	0.0645	0.1703	-0.0666	-0.1267	-0.1432	-0.1129
1436419_a_at	1700097N02Rik	0.3493	-0.7935	-1.2698	-2.1256	-2.7237	-2.4599	-2.2417	-1.8451	-2.2363	-2.9434	-3.173	-3.0003
1455692_x_at	1700097N02Rik	0.2866	-0.6567	-1.115	-1.7407	-1.7417	-1.7473	-1.6019	-1.4048	-1.4956	-1.8242	-2.3316	-1.9338
1456546_at	1700097N02Rik	0.0908	-0.1775	-0.1606	-0.2071	-0.3142	-0.4694	-0.585	-0.2224	-0.3278	-0.4762	-0.5568	-0.6344
1441817_at	1700099I09Rik	-0.0926	-0.2882	-0.2224	-0.1406	-0.2255	-0.2143	-0.2606	-0.2495	-0.3014	-0.3446	-0.2645	-0.4401
1453679_at	1700100I10Rik	0.1365	0.1045	0.1357	0.0566	0.0591	0.0498	-0.1018	-0.0924	-0.2212	-0.2118	-0.3218	-0.272
1455589_at	1700100M05Rik	-0.2035	-0.2768	-0.0607	-0.0627	-0.224	-0.3106	-0.0164	-0.1802	-0.2137	-0.6278	-0.2555	-0.4073
1433425_at	1700101I19Rik	0.2396	0.1935	0.0345	0.171	0.0358	0.0471	0.0985	-0.1558	-0.1673	-0.109	-0.1548	-0.2008
1432239_at	1700102J08Rik	-0.0093	0.0066	-0.0149	0.1354	-0.047	0.1264	0.0088	-0.0062	-0.1097	-0.1154	-0.1501	-0.1383
1419531_at	1700102P08Rik	0.2637	0.307	0.2993	0.2881	0.2086	0.2625	0.1235	-0.1737	-0.1779	-0.2471	-0.6916	-0.5183
1453508_at	1700104B16Rik	0.039	0.021	-0.0698	-0.1929	-0.2517	0.0207	-0.2764	-0.345	-0.4851	-0.2705	-0.1211	-0.3203
1430061_at	1700105P06Rik	0.0625	-0.0267	-0.1749	-0.0542	-0.0424	-0.0488	-0.1294	-0.1227	-0.2924	-0.2057	-0.2043	-0.1044
1457006_at	1700106J12Rik	0.1333	0.151	0.0904	0.0418	0.0537	-0.0202	-0.0653	-0.1027	-0.122	-0.1706	-0.1721	-0.1634
1431441_at	1700106J16Rik	0.2219	0.0939	0.0725	0.2216	0.083	0.0965	0.0463	0.1178	0.1569	0.1202	0.201	0.1744
1446308_at	1700106J16Rik	0.1586	-0.1343	-0.2299	0.1022	-0.0616	-0.0507	-0.2141	-0.1276	-0.1662	-0.0824	0.1409	0.1949
1432504_at	1700106N22Rik	-0.0179	-0.0233	0.0664	0.1992	0.3131	0.1452	0.1435	-0.1791	-0.1823	-0.1956	-0.2025	-0.1925
1435617_at	1700106N22Rik	-0.2264	0.389	0.2665	-0.0835	-0.0371	0.3359	0.6518	0.086	-0.1071	-0.5677	-0.505	-0.5789
1456045_at	1700106N22Rik	-0.2652	-0.3586	-0.4132	-0.2953	0.1277	0.22	-0.023	-0.0941	-0.1578	-0.2861	-0.3041	-0.1566
1430202_at	1700108F19Rik	0.1443	0.0622	-0.1176	0.0979	-0.0066	-0.015	-0.2025	-0.3449	-0.4154	-0.3468	-0.4302	-0.5233
1431649_at	1700108M19Rik	0.0441	-0.0147	-0.2035	-0.1478	-0.1686	-0.06	-0.1793	-0.1495	-0.1052	-0.1008	-0.1692	-0.1723
1432527_at	1700108M19Rik	0.1078	0.1255	-0.0546	0.0891	-0.0312	-0.0615	-0.1356	-0.201	-0.1738	-0.1839	-0.2117	-0.3583
1430263_at	1700109F18Rik	0.0511	-0.0472	-0.2207	-0.0266	-0.0226	-0.104	-0.0992	-0.3293	-0.25	-0.1848	0.121	0.4555
1460056_at	1700109F18Rik	-0.1322	-0.1404	-0.1066	-0.1008	-0.2452	-0.1854	0.0392	0.091	1.2451	1.7839	3.4674	2.4679
1453447_at	1700109H08Rik	-0.1902	-0.14	-0.1837	-0.2636	-0.3269	-0.1849	-0.4198	-0.5817	-0.7111	-0.617	-0.7096	-0.615
1432371_a_at	1700109K24Rik	-0.114	-0.0343	0.1122	0.0061	0.0254	0.038	0.0498	-0.2778	-0.0648	-0.1883	-0.0753	-0.0113
1453046_at	1700110I01Rik	0.1438	-0.0535	0.0583	-0.0276	0.0127	-0.1883	-0.2806	-0.2139	-0.0612	-0.0557	0.3157	0.5303
1447744_s_at	1700110K17Rik	0.0706	-0.0535	0.0258	-0.0182	-0.0351	-0.0931	-0.0971	-0.1948	-0.3055	-0.3013	-0.3089	-0.1298
1431150_at	1700110M21Rik	0.1596	0.2643	-0.0629	0.1086	0.0564	-0.0605	0.1376	0.1359	0.0214	0.0155	0.0098	0.0687
1432440_at	1700111E14Rik	0.1973	0.1332	0.0505	-0.0021	0.0493	0.0242	0.0287	-0.1259	-0.1775	-0.1514	-0.2088	-0.2697
1432256_at	1700111N16Rik	-0.1684	-0.2608	-0.2072	-0.0123	0.0013	-0.0082	-0.1047	-0.0619	-0.1572	-0.2732	-0.0141	-0.2024
1429646_at	1700112C13Rik	0.1423	0.2176	0.0972	0.1075	0.0338	0.1336	5.00E-04	0.4415	0.2716	0.3075	0.1109	0.1156
1430886_at	1700112E06Rik	-0.0181	0.0015	0.0443	-0.0051	0.0867	0.1908	0.7502	-0.0519	0.0171	0.1429	0.2661	0.0507
1430887_s_at	1700112E06Rik	0.1249	0.1226	0.0018	0.1275	0.087	-0.1055	0.1695	-0.0626	0.278	0.2891	0.3126	0.2036
1431988_at	1700112E06Rik	0.0544	-0.0514	0.0374	-0.0344	-0.0634	-0.0863	-0.0128	-0.1236	0.0954	0.2216	0.0701	-0.0267
1431654_at	1700112M01Rik	0.1795	0.0955	0.1135	0.1629	0.0418	0.0126	-0.0181	-0.0552	-0.0745	-0.11	-0.1098	-0.2117
1432549_s_at	1700112M01Rik	0.0859	0.0686	0.0528	-0.0193	-0.07	-0.0578	-0.1692	-0.1095	-0.1136	0.1093	-0.2178	-0.1722
1429674_at	1700113H08Rik	0.0059	-0.0963	-0.0592	0.2112	-0.157	-0.302	-0.2133	-0.0677	-0.0862	-0.1863	-0.3194	-0.2979
1440172_s_at	1700113H08Rik	-0.0631	-0.1229	-0.0865	-0.1315	-0.1616	-0.0628	-0.1645	-0.2882	-0.1494	-0.3296	-0.2104	-0.2665
1432073_at	1700113I22Rik	-0.1722	0.097	0.1719	0.1145	0.188	0.271	0.5301	0.8461	1.1494	1.3261	1.3997	1.4728
1432508_at	1700113I22Rik	-0.0782	-0.1249	-0.0083	-0.0468	-0.1069	-0.0682	-0.2215	-0.3203	-0.2502	-0.1479	-0.2896	-0.3027
1454256_s_at	1700113I22Rik	0.0344	0.1817	0.1732	0.0999	0.243	0.2104	0.3351	0.4033	0.4932	0.7905	0.7036	0.9598
1418303_at	1700113O17Rik	0.1301	0.0337	-0.0856	-0.0591	-0.1221	-0.2669	-0.1716	-0.1118	0.1182	-0.11	-0.0894	-0.1881
1432809_at	1700113P08Rik	0.0488	-0.1273	-0.0134	-0.127	-0.0807	-0.0641	-0.1948	-0.4416	-0.3769	-0.3763	-0.4449	-0.4524
1432563_at	1700116B05Rik	0.1625	-0.1171	-0.0459	-0.0875	-0.0121	-0.2014	-0.1703	-0.2839	-0.1074	-0.0838	-0.1419	-0.1614
1453876_at	1700120B22Rik	0.0352	0.0106	0.0707	0.0057	0.048	0.0275	-0.0477	-0.1907	-0.1814	-0.1221	0.0322	0.0016
1430461_at	1700120E14Rik	0.1893	-0.1774	0.0371	-0.091	-0.0179	0.0445	-0.0221	-0.2823	-0.2531	-0.2953	-0.4311	-0.2692
1420681_at	1700120K04Rik	0.0783	0.2436	0.1341	0.1081	0.1853	0.1285	0.0504	0.0755	0.14	0.0442	0.0391	-0.0613
1432340_at	1700121N20Rik	0.1197	-0.0309	-0.116	-0.0375	-0.1757	-0.1478	-0.2231	-0.043	-0.2818	-0.1646	-0.3111	-0.4613
1432496_at	1700122O11Rik	0.1508	0.0723	0.1686	0.0613	0.1189	0.0697	-0.0122	-0.0635	0.0279	0.016	-0.0369	-0.0323
1453942_at	1700123I01Rik	0.1159	-0.0073	-0.0191	-0.0495	0.04	0.2614	0.1517	-0.2574	-0.307	-0.46	-0.7213	-0.6634
1421675_at	1700123K08Rik	0.1871	0.0211	0.0302	0.1356	0.0892	0.153	-0.0719	-0.1932	-0.1817	-0.2163	-0.2764	-0.2351
1428486_at	1700123L14Rik	0.1292	0.0283	0.0436	0.265	0.148	0.1654	0.1782	0.0708	0.0931	0.0665	0.0195	0.0373
1416917_at	1700123O20Rik	0.1013	0.1784	0.196	0.1146	-0.1412	-0.2588	0.0609	0.1214	0.1632	0.1947	0.0589	0.2425
1447798_at	1700123O21Rik	0.0299	0.0226	-0.0096	-0.0826	0.0295	-0.0217	0.0042	0.0346	0.0052	0.0375	-0.1235	0.0054
1432483_at	1700124K17Rik	-0.0996	-0.066	0.033	0.0958	-0.0133	0.1337	-0.1818	-0.1973	-0.3472	-0.1762	-0.1282	-0.2712
1426525_at	1700124K17Rik /// Arid2	-0.2603	-0.0703	0.1446	0.1989	0.2549	0.2137	0.4021	0.1515	0.1074	0.0659	0.3102	0.1142
1434506_at	1700124K17Rik /// Arid2	-0.3066	-0.3194	-0.0365	0.153	0.2674	0.2488	0.176	0.0475	0.0883	-0.128	-0.0081	-0.0737
1454990_at	1700124K17Rik /// Arid2	-0.1239	0.1422	0.3007	0.4089	0.2426	0.0797	0.6013	0.2721	0.2684	0.1183	0.2219	0.1038
1454262_at	1700124P09Rik	0.1668	0.0198	0.0419	0.2012	-0.1193	-0.0895	-0.0735	-0.1075	-0.0673	-0.0919	-0.1868	-0.2321
1439533_at	1700125D06Rik	0.0937	-0.1106	-0.0479	-0.0619	0.0548	0.0132	0.0415	-0.0134	0.0643	-0.1127	-0.1286	-0.2303
1432460_at	1700125F08Rik	-0.0099	0.1072	0.0826	-0.0098	0.0613	-0.0335	0.0308	0.0485	0.0686	0.0571	-0.1443	-0.0063
1429873_at	1700125H20Rik	0.1409	-0.0596	-0.1494	-0.0057	-0.0791	0.1366	-0.2629	-0.2229	-0.3035	-0.3054	-0.479	-0.3073
1432907_at	1700126A01Rik	0.0435	0.1949	0.0257	-0.0142	0.0026	0.0262	-0.037	0.042	0.0574	0.2535	0.002	0.2199
1432560_at	1700127D06Rik	0.0348	-0.0245	-0.038	0.0423	-0.0793	-0.1494	-0.1336	-0.1765	-0.2179	-0.0922	-0.2431	-0.3346
1431838_at	1700128E19Rik	-0.0132	-0.0637	-0.0645	-0.1182	-0.1801	-0.1184	-0.3213	-0.2239	-0.2498	-0.0775	-0.166	-0.0869
1432285_at	1700128F08Rik	0.0751	0.0175	-0.026	-0.0169	-0.0189	-0.0845	-0.2237	0.0812	-0.0414	-0.0844	0.0103	-0.1955
1423469_at	1700129C05Rik	0.3401	0.1415	0.1915	0.3365	0.2002	0.1615	0.0636	0.0432	-0.0104	0.2434	0.0908	0.0674
1457050_at	1700129O19Rik	0.0649	0.0823	-0.0233	-0.061	-0.0643	0.147	0.0529	-0.0052	0.0625	0.2152	0.0566	0.0763
1444790_at	1810005K13Rik	-0.0309	-0.1812	-0.3472	-0.4229	-0.1307	0.2689	0.2165	-0.724	-0.3351	-0.5568	-0.7528	-0.6678
1431552_at	1810006J02Rik	-0.1044	-0.1428	-0.1662	-0.0082	-0.0342	-0.1168	-0.0716	-0.1685	-0.1771	-0.253	-0.1609	-0.1634
1425242_at	1810006K21Rik	-0.0622	0.0531	0.2818	0.2408	0.4541	0.5684	0.3146	0.6299	0.3986	0.0528	-0.0901	-0.1603
1428632_at	1810006K21Rik	0.0013	0.0149	-0.0821	0.0211	-0.0636	-0.0215	-0.1335	-0.118	-0.0056	-0.0988	-0.2541	-0.2324
1456198_at	1810007D17Rik	0.2042	0.1488	0.1127	0.0886	0.0662	-0.0095	-0.0317	-0.0503	0.061	-0.0932	-0.0189	0.0282
1418871_a_at	1810007E14Rik	0.1237	-0.0625	-0.0072	0.0977	-0.0347	-0.0081	-0.0477	-0.0837	-0.1698	-0.0183	-0.1202	-0.1811
1418007_at	1810007M14Rik	-0.1955	0.2284	0.2363	0.1095	-0.0427	-0.0534	0.0147	0.08	-0.0282	-0.045	-0.1001	-0.0821
1418008_at	1810007M14Rik	0.1868	1.0725	0.9245	0.4961	0.0635	-0.4592	0.5711	0.5486	0.6606	0.572	0.5661	0.7566
1418009_at	1810007M14Rik	0.092	-0.0349	-0.1593	-0.0591	-0.0447	-0.2095	-0.0269	-0.2268	-0.4607	-0.0977	-0.2277	-0.4093
1417448_at	1810008A18Rik	0.1882	0.2498	0.1014	-0.2415	-0.5612	-0.5791	-0.2686	-0.1928	-0.1684	-0.1554	-0.4071	-0.2166
1431443_at	1810008B01Rik	-0.0303	0.1017	-0.0565	0.055	0.0183	-0.1896	-0.1035	-0.2621	-0.365	-0.2781	-0.3336	-0.3894
1459141_at	1810008I18Rik	0.0788	0.0596	-0.0055	0.0613	-0.0902	-0.0812	0.0035	-0.1622	-0.1193	-0.2266	-0.2865	-0.3585
1417886_at	1810009A15Rik	-0.1296	0.267	0.4816	0.5009	0.4442	0.0276	-0.0135	0.0531	0.0173	0.0294	-0.1721	-0.1972
1422918_at	1810009J06Rik /// Gm2663	0.1943	0.2003	0.2269	0.1993	0.1704	0.0527	0.1672	0.0768	0.1507	0.0825	-0.0286	-0.0335
1429730_at	1810009N02Rik	0.0729	0.2863	0.3088	0.2317	0.0255	-0.1888	0.0643	-0.1862	-0.1433	0.1151	-0.0025	0.0599
1458909_at	1810010D01Rik /// Gm2572	0.1073	0.122	0.0117	0.0467	0.0583	-9.00E-04	-0.0945	-0.2639	-0.2597	-0.0628	-0.2184	-0.2159
1428809_at	1810010H24Rik	0.0648	0.1996	0.21	0.3373	0.4006	1.1257	1.1203	0.2943	0.0167	-0.4103	-0.155	-0.0914
1432209_at	1810010K12Rik	0.0491	-0.0841	-0.1942	-0.0627	-0.0999	-0.0533	0.0224	-0.0556	-0.0892	-0.2946	-0.26	-0.2079
1429604_at	1810011H11Rik	0.162	-0.0683	0.1343	0.0477	0.1194	-0.0194	-0.0578	-0.2058	0.0019	0.0531	-0.2294	0.0678
1454122_at	1810011H11Rik	0.0569	0.0626	0.0333	0.0339	0.0073	0.0251	-0.0602	0.0459	0.0487	-0.119	-0.1745	-0.169
1435595_at	1810011O10Rik	0.0474	0.3926	0.5724	-0.1155	-0.1366	-0.3799	0.3062	0.5783	1.3092	1.4766	2.2499	2.3232
1451415_at	1810011O10Rik	0.0119	0.6423	0.5461	0.0349	-0.2934	-0.7319	0.3766	0.5142	1.1923	1.4399	2.1311	2.3972
1447594_at	1810012K16Rik	0.0021	0.02	0.1422	0.1657	0.0504	-0.0137	-0.1762	-0.2493	-0.4165	-0.4053	-0.3211	-0.2902
1447595_x_at	1810012K16Rik	-0.0677	-0.0679	-0.1893	-0.1037	-0.2141	-0.2172	-0.2828	-0.1327	-0.3301	-0.3018	-0.2715	-0.2833
1436548_at	1810012P15Rik	-0.2386	-0.0582	-0.0691	0.0751	0.314	0.6246	0.2949	0.2215	0.3537	0.3742	0.6723	0.2043
1440234_at	1810012P15Rik	0.0036	-0.1639	-0.1079	0.3413	0.7387	0.9044	0.5633	0.6556	0.8198	0.7372	0.8335	0.7333
1458028_at	1810012P15Rik	-0.0192	0.0158	-0.1095	0.0802	0.1429	0.3087	0.0924	-0.1049	-0.2309	-0.1429	-0.1114	-0.2292
1447902_at	1810013A23Rik	0.0567	-0.0503	-0.0727	-0.0357	0.0185	0.0333	-0.0904	-0.2594	-0.4472	-0.3232	-0.2985	-0.4778
1436832_at	1810013D10Rik	0.2887	0.467	0.3631	0.2434	0.2198	0.3351	0.2911	0.1183	0.1981	-0.0469	-0.0328	-0.1619
1439994_at	1810013D10Rik	0.161	0.1392	0.0274	0.2251	0.2784	0.3274	0.4494	-0.0288	-0.0553	-0.0393	0.1079	-0.0723
1454614_at	1810013D10Rik	0.0699	0.4633	0.5272	0.3661	0.2805	0.4769	0.3977	0.0962	0.1971	-0.0064	-0.0647	-0.0941
1454271_at	1810013D15Rik	0.0797	0.1067	-0.0818	0.0963	0.0431	-0.1144	-0.0246	0.0056	0.1161	0.1051	0.078	0.0141
1431018_at	1810013L24Rik	-0.221	-0.2527	-0.0308	-0.0161	0.0616	-0.0163	0.1039	-0.3128	-0.4236	-0.3932	-0.4383	-0.2051
1434613_at	1810013L24Rik	-0.0597	-0.595	-0.6472	-0.9596	-0.9248	-1.1964	-0.5359	-0.4181	-0.4975	-0.4216	-0.1175	-0.0059
1435546_a_at	1810013L24Rik	-0.2447	-0.3532	-0.0432	0.0847	0.0928	0.1943	0.1077	-0.0633	-0.1159	-0.2607	-0.1597	-0.1709
1436478_at	1810013L24Rik	0.0731	-0.2374	-0.4911	-0.7335	-0.7787	-0.7505	-0.5892	-0.6465	-0.686	-0.5804	-0.4163	-0.4072
1456875_at	1810013L24Rik	0.1202	-0.7159	-0.9359	-1.3839	-1.5119	-1.8447	-1.3119	-0.9545	-1.2121	-1.2057	-1.2632	-1.0663
1429260_at	1810014B01Rik	0.0381	0.3852	0.3544	0.0107	0.0624	0.2973	0.4499	0.121	-0.1293	-0.2301	-0.2638	-0.3587
1430991_at	1810014B01Rik	0.0582	-0.1921	-0.3202	-0.1276	0.0904	0.319	-0.3867	-0.1053	-0.0089	-0.1705	-0.2307	-0.2084
1431083_a_at	1810014B01Rik	0.174	0.1168	0.0529	-0.0744	0.0999	-0.1339	0.0115	-0.036	-0.0808	-0.1843	-0.0705	-0.2273
1431084_x_at	1810014B01Rik	0.1347	0.5061	0.3023	0.0107	0.101	0.0377	0.1293	0.0171	-0.0075	-0.1393	-0.2117	-0.1521
1452626_a_at	1810014F10Rik	-0.0213	-0.1506	0.001	-0.1586	0.0372	0.1154	-0.0072	-0.6509	-0.8624	-1.0687	-1.0094	-0.9583
1432717_at	1810015A16Rik	0.2168	0.1199	0.0807	0.2196	0.1076	-0.0092	0.0425	0.1718	0.1357	0.1392	0.1505	0.1016
1453870_at	1810018F18Rik	-0.0623	-0.1205	-0.2408	-0.3174	-0.2004	-0.1744	-0.3171	-0.5282	-0.3627	-0.304	-0.5337	-0.4885
1431175_at	1810019D21Rik	-0.048	-0.0455	0.1753	-0.0682	-0.3151	-0.123	-0.0056	-0.362	-0.316	-0.1884	-0.2449	-0.2055
1417797_a_at	1810019J16Rik	0.2997	0.2425	0.2964	0.3141	0.238	0.231	0.2021	-0.2478	-0.5338	-0.9941	-0.69	-1.1403
1417798_at	1810019J16Rik	0.1989	0.2667	0.2662	0.2108	0.2147	0.1022	0.3113	-0.5402	-0.5994	-0.8045	-0.9359	-0.8936
1430410_at	1810019N24Rik	0.0075	-0.0088	0.1228	0.1542	0.1418	0.0423	0.044	-0.1634	-0.0798	-0.0861	-0.0363	-0.0573
1451381_at	1810020D17Rik	-0.0431	-0.2502	-0.4915	-0.5089	-0.2265	0.12	-0.2106	-0.1979	0.0376	0.0688	0.1102	0.2677
1448038_at	1810021B22Rik	0.2401	0.1102	0.0943	0.207	0.0596	0.25	0.0694	0.0746	0.2142	0.2283	0.3075	0.1224
1454355_at	1810021M19Rik	0.1676	0.1135	-0.2158	-0.0114	0.002	-0.1282	-0.1963	-0.0285	-0.079	-0.1323	0.0188	-0.2412
1454356_at	1810021M19Rik	0.1182	0.1	0.0737	0.1582	0.0996	-0.0179	0.0338	-0.0038	0.033	0.0334	-0.0819	-0.1054
1451588_at	1810022C23Rik	-0.0395	0.0568	-0.1937	0.0606	-0.0535	0.0183	0.0309	0.1181	0.2309	0.1565	0.4018	0.2692
1434493_at	1810022K09Rik	-0.0241	0.1458	0.1581	0.0964	0.2731	0.5773	0.162	0.1503	0.121	-0.4736	-0.3882	-0.2438
1436523_s_at	1810022K09Rik	0.0375	0.0599	0.179	0.1251	-0.0222	-0.2855	-0.1454	0.3838	0.345	0.2923	0.0847	0.022
1447923_at	1810026B05Rik	0.0136	0.1786	0.1642	-0.0719	0.2106	0.2587	0.3896	0.4245	0.2887	0.2835	0.3135	0.2645
1426746_at	1810026J23Rik	0.0388	0.043	0.0461	-0.3061	-0.5828	-0.559	-0.259	-0.1997	-0.1312	-0.1098	-0.1437	0.0403
1452175_at	1810026J23Rik	0.1235	0.0538	-0.0313	-0.3049	-0.579	-0.8197	-0.3961	-0.313	-0.2591	-0.2856	-0.4618	-0.0996
1430985_at	1810027O10Rik	0.0288	-0.095	-0.2055	-0.276	-0.1061	0.2138	0.1089	-0.4608	-0.2885	-0.4354	-0.2236	-0.2724
1430027_at	1810028F09Rik	-0.0197	0.0902	-0.1077	0.0636	-0.0279	-0.0543	-0.0087	-0.0119	-0.1458	-0.069	-7.00E-04	-0.05
1423289_a_at	1810029B16Rik	-0.0051	0.1266	0.0921	-0.1362	-0.2406	-0.5665	-0.7844	-0.6381	-0.8906	-0.7342	-1.1043	-1.0842
1431117_x_at	1810029B16Rik	0.0877	0.0029	-0.0958	-0.358	-0.5983	-0.7817	-0.5667	-0.0561	-0.2815	-0.1196	-0.0956	-0.2515
1441400_at	1810029B16Rik	-0.314	0.0767	0.1735	-0.0706	-0.3384	-0.9678	-0.5933	-0.2924	-0.49	-0.7594	-0.9754	-0.9531
1417735_at	1810030J14Rik	-0.1854	-0.1327	-0.0649	-0.011	-0.2369	-0.1675	-0.1303	-0.0673	-0.0908	0.0242	0.1216	-0.0687
1430292_a_at	1810030N24Rik	0.0535	-0.0131	-0.0165	0.013	0.0618	0.2013	0.2054	-0.4348	-0.4394	-0.3931	-0.2486	-0.1582
1429198_at	1810030O07Rik	0.0282	0.1159	0.0298	-0.1941	-0.2945	-0.2905	-0.399	-0.536	-0.4265	-0.5179	-0.6723	-0.5565
1433867_at	1810030O07Rik	0.0636	0.0689	0.1117	-0.0734	-0.1822	-0.1831	-0.1014	-0.0615	0.0523	-0.1171	-0.1575	-0.0686
1427879_at	1810031K17Rik	0.0168	-0.0497	0.1624	0.1295	0.0905	0.4894	0.5216	0.312	0.3578	0.2355	0.2699	0.3049
1436677_at	1810032O08Rik	0.0301	0.1744	0.3275	-0.0751	-0.5394	-1.1489	-0.8981	-0.2733	-0.6758	-0.9419	-1.5151	-1.3187
1453344_at	1810032O08Rik	0.1592	0.141	0.1635	-0.1001	-0.4884	-0.7316	-0.8297	-0.6842	-0.8709	-0.9987	-1.4081	-1.1458
1430612_at	1810033B17Rik	-0.1531	0.0771	0.011	0.3167	0.2326	0.0898	0.1385	-0.0729	0.0656	0.0083	0.0379	-0.0037
1430657_at	1810034E14Rik	0.1356	-0.0048	0.1051	0.0822	0.1176	-0.061	0.0178	-0.0091	0.0701	0.0272	0.0364	-0.0748
1428554_a_at	1810035L17Rik	-0.1573	0.0428	0.1227	0.0146	-0.0514	-0.2644	-0.1565	0.1394	0.1167	0.1558	-0.0468	0.0083
1424365_at	1810037I17Rik	-0.0454	-0.3593	-0.5854	-0.6154	-0.4678	-0.3092	-0.4089	-0.7632	-0.6695	-0.84	-0.9553	-0.8034
1429440_at	1810041L15Rik	0.0691	-0.018	-0.0772	-0.0475	0.0701	-0.0856	-0.1082	-0.034	-0.1078	-0.0258	0.0045	0.0295
1455515_at	1810041L15Rik	-0.0208	-0.2129	-0.2067	-0.1303	-0.1326	-0.0926	-0.1666	-0.1229	-0.2077	-0.1762	0.0128	-0.0385
1424267_at	1810043G02Rik	-0.1348	0.2108	0.213	0.409	0.3145	0.3083	0.2219	0.2765	0.3128	0.4486	0.3391	0.4661
1451288_s_at	1810043G02Rik	-0.1048	0.2428	0.2152	0.0852	0.0801	0.1884	0.1558	0.1598	0.376	0.4589	0.3938	0.5406
1448003_at	1810043H04Rik	-0.0545	-0.017	0.1027	-0.0433	-0.0703	-0.1024	-0.0725	-0.122	-0.1462	-0.2512	-0.2503	-0.368
1457826_a_at	1810043H04Rik	0.0107	0.0452	0.0436	0.0602	-0.0021	-0.0543	-0.0274	-0.0379	-0.0708	-0.1862	-0.1563	-0.273
1441871_at	1810044D09Rik	-0.0601	-0.1245	-0.1482	0.1612	0.1385	0.068	-0.041	0.2255	0.1917	0.154	0.2339	0.0412
1457964_at	1810044D09Rik	-0.1072	-0.2454	-0.0294	0.0337	0.2317	0.6343	0.7723	0.0721	-0.0061	-0.4455	-0.2401	-0.3524
1449412_at	1810046J19Rik	0.0515	0.0592	-0.0638	-0.186	-0.2192	-0.1141	-0.1886	-0.2247	-0.0237	-0.1725	-0.2306	-0.2745
1453547_at	1810046K07Rik	0.0655	-0.1979	-0.1504	-0.0986	-0.273	-0.3701	-0.1929	-0.2298	-0.2597	-0.2954	-0.3592	-0.3958
1426991_at	1810048J11Rik	0.202	0.137	0.0351	0.2894	0.414	0.7233	0.608	-0.1245	0.0081	-0.0975	0.0184	0.0905
1453020_at	1810048J11Rik	-0.0033	0.1445	0.1967	0.2195	0.4841	0.3294	0.2771	-0.035	-0.0781	-0.0962	-0.1747	-0.0537
1441878_s_at	1810049H13Rik	-0.2175	-0.0064	0.1932	0.3368	0.8349	0.9972	0.9603	-0.2005	-0.0841	-0.1872	0.1535	-0.0571
1460254_at	1810049H13Rik	-0.3899	0.1583	0.3339	0.5083	0.8832	1.0442	1.0094	-0.1623	0.1374	0.006	0.4076	0.0982
1431742_at	1810053B23Rik	0.1636	0.1046	0.0738	0.0363	0.0979	-0.0362	-0.0919	-0.089	-0.2058	-0.2385	-0.2951	-0.2434
1425921_a_at	1810055G02Rik	0.0033	0.2548	0.1503	0.017	-0.039	-0.2223	0.0104	0.0571	0.1245	0.1944	0.0913	0.2236
1436339_at	1810058I24Rik	-0.0459	-0.3193	-0.4516	-0.6846	-0.6547	-0.2285	-0.5699	-0.1558	-0.0695	-0.0966	-0.1237	-0.0608
1443765_at	1810058N05Rik	0.2194	-0.0281	-0.1523	0.015	0.1129	0.0975	-0.0793	-0.1758	0.0593	-0.1344	-0.0311	-0.2119
1454307_at	1810058N15Rik	-0.0929	-0.1467	-0.1905	-0.2779	-0.259	-0.3491	-0.372	-0.3404	-0.2563	-0.075	-0.2174	-0.2398
1432519_at	1810059H22Rik	0.0893	0.0161	0.0441	0.2303	0.1669	0.0965	-0.2765	-0.2459	-0.3348	-0.2615	-0.3547	-0.3372
1440283_at	1810059H22Rik	0.0115	0.0836	0.0308	0.2182	-0.0057	0.0944	0.0792	-0.1261	-0.1626	-0.1579	-0.0769	-0.121
1430280_at	1810062G17Rik	0.1092	-0.0576	-0.0529	-0.0861	-0.0206	-0.0497	-0.1213	-0.0057	0.1516	0.0493	0.2576	0.2318
1454013_at	1810062O18Rik	0.208	0.3593	0.2964	0.1076	0.0245	0.2026	0.7143	0.2823	0.347	0.3862	0.4822	0.4669
1429061_at	1810063B05Rik	-0.1055	0.1505	0.097	0.0137	0.0893	0.0243	-0.1936	-0.2214	-0.4051	-0.5673	-0.814	-0.9043
1435864_a_at	1810063B05Rik	0.0575	0.2053	0.2007	0.0594	-0.1249	-0.1436	-0.1419	-0.2852	-0.3818	-0.2812	-0.4737	-0.4048
1427905_at	1810063B07Rik	-0.2619	0.1524	0.2451	0.2935	0.3643	0.2291	0.2225	0.0657	-0.0548	-0.2173	-0.0798	-0.0966
1430748_at	1810063B07Rik	0.1029	-0.109	0.0654	0.0556	-0.1138	-0.0495	0.0445	-0.1871	-0.2551	-0.2188	-0.2074	-0.227
1442200_at	1810063B07Rik	-0.4194	0.0281	0.0376	0.1724	0.1083	0.058	-0.255	-0.0049	-0.5246	-0.4996	-0.1028	-0.5958
1442448_at	1810064F22Rik	0.1135	-0.0069	-0.0689	-0.0254	-0.0378	-0.0521	-0.1528	-0.3631	-0.4698	-0.4194	-0.3429	-0.4496
1424439_at	1810065E05Rik	0.0906	0.055	0.0743	0.0972	-0.0237	0.0131	-2.00E-04	-0.1442	-0.193	-0.1094	-0.279	-0.3057
1453469_at	1810073G21Rik	0.0226	0.0929	-0.0233	-0.0125	-0.0869	-0.1942	-0.1727	-0.1252	-0.1223	-0.0845	-0.1623	-0.2293
1430387_at	1810073O08Rik	0.142	-0.05	0.0523	-0.0653	0.0968	-0.1374	-0.0282	-0.0751	-0.2308	-0.0404	-0.3953	-0.3235
1429008_at	1810074P20Rik	-0.0873	-0.1411	0.0156	-0.0186	0.3614	0.3709	0.3187	0.1248	0.0091	-0.4454	-0.4054	-0.3527
1431367_at	1-Mar	0.1338	0.0128	-0.0232	0.1204	0.0058	-0.0107	0.1032	-0.0505	-0.1496	-0.1332	-0.115	-0.3534
1434955_at	1-Mar	0.0178	-0.3855	-0.2086	-0.3273	-0.1272	-0.1942	-0.3882	-0.2724	-0.2493	-0.1481	-0.2391	-0.2253
1440209_at	1-Mar	-0.2956	-0.4999	-0.2958	-0.1449	-0.2235	-0.418	-0.4458	-0.6122	-0.6317	-0.649	-0.7509	-0.8299
1449898_at	1-Sep	-0.0281	-0.0368	-0.23	-0.262	-0.3301	-0.63	-1.5938	-1.379	-1.5649	-1.5927	-2.1176	-1.6959
1442137_at	2010000I03Rik	0.0768	-0.0478	-0.1193	0.0091	0.0627	0.1051	0.1498	0.0938	0.0902	0.0532	0.1634	0.1517
1458435_at	2010000I03Rik	0.1026	0.149	0.0751	0.0609	0.1052	0.0511	-0.0132	-0.1868	0.0605	-0.0686	-0.0041	-0.157
1441251_a_at	2010001A14Rik	-0.1224	-0.1843	-0.0985	-0.248	-0.1997	-0.1942	-0.1464	-0.175	-0.1883	-0.1133	-0.1519	-0.2268
1441252_at	2010001A14Rik	-0.1297	-0.216	-0.2669	-0.3162	-0.1279	-0.0591	0.1024	-0.1101	0.0218	0.0823	0.0713	0.0587
1431537_at	2010001E11Rik	0.1682	0.1139	0.0678	0.0933	0.0041	-0.0693	-0.0554	-0.096	-0.0529	-0.0658	-0.031	-0.1761
1451760_s_at	2010001E11Rik /// AI317395	-0.0546	0.0651	0.0434	-0.013	0.0311	-0.1781	-0.1472	0.0454	0.1402	0.1086	0.0414	0.0044
1447576_at	2010001K21Rik	0.0332	-0.0509	-0.0724	0.1134	0.1037	0.0581	-0.0756	-0.2879	-0.1933	-0.1736	-0.2507	-0.3642
1440213_a_at	2010001M06Rik	-0.1249	-0.144	-0.1193	-0.1657	0.0708	0.1986	0.0497	-0.1132	0.1573	-0.0975	0.0457	-0.1369
1428947_at	2010001M09Rik	0.146	-0.0836	-0.1396	-0.0047	0.0047	0.0516	-0.1277	-0.034	-0.0491	-0.324	-0.3264	-0.2566
1429983_at	2010002M09Rik	0.069	0.0761	0.2024	0.074	0.1607	0.1538	0.034	0.0784	0.1318	0.1133	0.045	0.1189
1438311_at	2010002M12Rik	0.0082	-0.1603	-0.0129	-0.2214	-0.0281	-0.0812	-0.079	-0.1317	-0.291	-0.1734	-0.2156	-0.2212
1457976_at	2010002M12Rik	0.0703	0.0157	-0.0505	-0.2302	0.021	-0.1871	-0.0833	0.023	0.203	0.1775	0.0848	0.0568
1423306_at	2010002N04Rik	-0.2615	0.5792	0.4768	0.2221	-0.0212	-0.1206	0.65	0.2706	0.3071	0.5827	0.2465	0.7944
1431563_at	2010003K10Rik	-0.0045	0.049	0.1043	0.2281	-0.1842	0.0092	-0.0424	-0.4487	-0.431	-0.2387	-0.2819	-0.3177
1424626_at	2010003K11Rik	0.0257	0.0264	-0.1728	0.1032	-0.0085	-0.1887	-0.0719	-0.2837	-0.1387	-0.162	-0.3301	-0.3426
1438359_at	2010003K15Rik	-0.2532	-0.3239	-0.2745	-0.3312	-0.2654	-0.1821	-0.2219	-0.6389	-0.6414	-0.513	-0.6926	-0.6275
1429115_at	2010003O02Rik	-0.0562	-0.0228	-0.0668	-0.4186	-0.4859	-0.1655	0.2423	-0.0562	0.0234	-0.1454	-0.1268	0.0084
1453033_at	2010003O02Rik	-0.0187	-0.0986	-0.203	-0.1467	-0.2761	-0.1929	0.0274	-0.2463	-0.4376	-0.3895	-0.2535	-0.3515
1455646_at	2010004M13Rik	-0.2705	0.0566	-0.0059	0.1046	0.3462	0.8381	0.3234	0.0213	-0.0026	-0.0769	0.1078	-0.0663
1449909_at	2010005H15Rik	0.2105	-0.153	-0.0598	0.1029	-0.0717	-0.0135	-0.0061	0.087	-0.0036	-0.0977	-0.1381	-0.1452
1430494_at	2010005J08Rik	-0.24	0.1341	0.2275	0.0806	0.2859	-0.0914	0.1012	-0.1807	-0.2702	-0.2531	-0.4358	-0.2498
1433498_at	2010005J08Rik	0.2041	0.4524	0.6401	0.4471	0.0825	-0.1706	0.4864	0.0192	0.0816	0.2756	0.0609	0.2475
1433499_at	2010005J08Rik	0.2184	0.4062	0.5085	0.4065	0.1869	-0.1282	0.2794	-0.0225	-0.1515	0.0098	-0.2806	-0.0322
1438382_x_at	2010005J08Rik	0.1513	0.2647	0.2964	0.1823	0.0817	-0.1093	0.2371	-0.0217	-0.1437	0.0653	-0.0834	0.048
1453350_at	2010005J08Rik	0.1344	-0.0277	0.0858	0.2861	-0.0987	-0.2637	-0.0782	-0.3207	-0.0867	-0.0214	-0.2928	-0.0841
1456587_x_at	2010005J08Rik	0.1244	0.2868	0.4847	0.3481	0.0054	-0.1409	0.2576	-0.1394	-0.1306	0.0651	-0.13	0.0169
1460502_at	2010007E15Rik	0.0101	0.0437	0.0131	0.0284	0.1086	-0.1033	-0.0916	-0.1957	-0.1647	0.1409	-0.1154	-0.1596
1430479_at	2010007H06Rik	0.0893	0.1292	-0.0659	0.0415	0.1139	-0.1184	-0.0429	-0.1139	-0.1682	-0.1914	-0.1508	-0.2931
1446748_at	2010007H06Rik	0.1247	0.0012	0.0077	-0.039	0.0087	0.1168	0.0714	-0.0191	-0.0169	-0.1004	-0.2327	-0.0542
1429255_at	2010007H12Rik	-0.1307	-0.3227	-0.1734	0.0692	0.5197	0.4147	-0.1514	-0.045	0.0102	-0.1373	0.001	-0.0848
1448072_at	2010010I01Rik	1.00E-04	-0.0646	0.0522	-0.0139	0.015	-0.0348	-0.101	-0.1903	-0.2505	-0.1318	-0.1827	-0.2621
1424694_at	2010011I20Rik	0.0815	-0.322	-0.4204	-0.2469	-0.1595	0.1277	-0.1523	-0.1457	0.135	0.4565	0.3684	0.535
1424695_at	2010011I20Rik	0.0828	-0.0093	-0.0989	-0.0928	-0.2242	-0.1065	-0.4256	-0.6813	-0.5729	-0.4539	-0.5883	-0.5875
1451450_at	2010011I20Rik	-0.0583	-0.137	-0.251	-0.2639	-0.208	-0.2487	-0.3896	-0.4627	-0.1476	0.0824	-0.0517	0.0234
1419299_at	2010012O05Rik	-0.1016	0.1319	0.0726	-0.1063	-0.0219	-0.1329	0.1705	0.3683	0.4196	0.4347	0.3751	0.5099
1439561_at	2010012O05Rik	0.4041	0.2324	0.2417	0.3897	0.2076	0.2783	0.6344	0.5498	0.5991	0.5497	0.6864	0.9181
1442123_at	2010012P19Rik	0.0951	-0.3735	-0.3403	-0.1449	-0.2101	-0.0587	-0.5076	-0.6204	-0.6515	-0.8234	-0.8377	-0.9292
1421489_a_at	2010106E10Rik	-0.0853	0.0082	0.0108	0.0356	-0.0845	0.0321	-0.0784	-0.036	-0.0845	-0.0974	-0.0303	-0.1992
1425193_at	2010106G01Rik	-0.0168	0.0682	0.0043	-0.1745	-0.2133	-0.068	0.3356	0.1453	0.1764	0.3527	0.4389	0.5007
1450459_at	2010106G01Rik	0.1199	0.1212	-0.0727	-0.069	-0.0627	0.0389	0.2666	-0.2994	-0.1126	0.1211	0.2976	0.3465
1428258_at	2010107E04Rik	-0.0407	0.0104	-0.041	-0.0546	-0.0418	-0.1409	-0.0967	-2.00E-04	0.146	0.1446	0.0736	0.1254
1455449_at	2010107G12Rik	-0.3473	0.1159	0.0574	0.2533	0.0983	-0.3728	-0.1419	0.0519	-0.1187	-0.1183	-0.2807	-0.2859
1424072_at	2010107G23Rik	-0.1011	-1.0548	-0.8321	-0.4416	0.0842	0.4009	-0.1809	-0.685	-0.5977	-1.0764	-0.9663	-1.136
1456204_at	2010107H07Rik	-0.1307	-0.3034	-0.4105	-0.5089	-0.4381	-0.0574	-0.053	-0.0497	-0.0613	-0.3393	-0.2223	-0.3035
1430895_at	2010109A12Rik	-0.033	0.1718	-0.1738	0.0458	-0.0847	-0.0815	0.1629	-0.1175	-0.0535	0.0689	-0.0378	-0.1761
1441950_s_at	2010109A12Rik	0.1938	2.00E-04	-0.0163	0.0648	-0.0125	-0.1032	-0.165	-0.3132	-0.4245	-0.4276	-0.4869	-0.4378
1441951_x_at	2010109A12Rik	0.0761	0.0239	0.0497	0.017	-0.12	-0.0702	-0.0899	-0.2926	-0.2286	-0.2413	-0.2906	-0.2479
1449496_at	2010109I03Rik	0.0519	0.1313	0.0337	0.0518	0.0087	-0.1146	-0.0626	-0.2267	-0.0217	-0.1982	-0.168	-0.202
1442945_at	2010109K09Rik	-0.1867	0.0262	-0.043	-0.0274	-0.0844	-0.2449	-0.0652	0.0262	-0.111	0.243	0.2918	0.2701
1429100_at	2010109K11Rik	-0.0309	0.2804	0.3512	0.1988	0.2676	0.2853	0.5332	0.4046	0.4518	0.321	0.1182	0.3116
1436839_at	2010109K11Rik	-0.0881	0.7666	0.6388	0.4219	0.5911	0.7851	1.2426	0.8322	0.6766	0.6182	0.9075	0.9334
1431130_at	2010110P09Rik	0.0176	0.0933	0.0224	0.0536	0.0269	-0.1262	-0.0849	-0.1781	-0.1724	-0.0996	-0.3297	-0.0485
1430861_at	2010111I01Rik	-0.1703	-0.0632	0.055	-0.1057	-0.0423	-0.1054	-0.0434	-0.2767	-0.204	-0.0693	-0.1381	-0.1529
1435089_at	2010111I01Rik	-0.0892	-0.1189	0.1839	-0.022	0.0131	-0.2265	-0.222	-0.4796	-0.2748	0.1835	-0.2041	0.1233
1440640_at	2010111I01Rik	0.1031	0.1674	0.0751	0.0121	-0.0016	-0.0311	-0.0992	-0.0054	-0.0966	-0.0139	-0.064	-0.1825
1460695_a_at	2010111I01Rik	0.1381	-0.0735	-0.1424	-0.4547	-0.6791	-0.7114	-0.7282	-0.7332	-0.5871	-0.2764	-0.4301	-0.2654
1421498_a_at	2010204K13Rik	-0.1392	-0.1467	-0.0856	-0.1164	-0.1184	-0.4901	-0.6851	-0.2789	-0.6271	-0.9861	-1.3277	-1.3017
1452417_x_at	2010205A11Rik /// Gm10883 /// Gm1420 /// Gm7202 /// Igk /// Igk-C /// Igk-V28 /// LOC100047628	-0.1123	-0.1287	-0.3626	-0.2749	-0.2535	-0.2602	-0.3092	-0.3355	-0.4296	-0.2892	-0.4748	-0.407
1452861_at	2010300C02Rik	-0.2404	-0.6282	-0.7606	-0.388	-0.1536	0.6232	0.037	0.6204	0.7403	0.0944	0.1165	0.0555
1454224_at	2010300F17Rik	-0.1038	0.0298	0.027	-0.1904	-0.0471	-0.3592	-0.2912	-0.1622	-0.0186	0.9323	-0.0149	0.3791
1424520_at	2010305A19Rik	0.0499	0.4809	0.6213	0.4663	0.2645	-0.0379	0.1304	0.3957	0.2459	0.1978	-0.1393	-0.0377
1440769_at	2010305A19Rik	0.5761	0.0725	0.1772	0.0865	-0.3237	-0.3151	0.2566	-0.0334	0.0408	-0.0991	-0.1772	-0.2031
1459059_at	2010308F09Rik	0.0249	0.0086	-0.0787	-0.0284	0.0353	0.4046	0.024	-0.0227	0.0287	-8.00E-04	-0.0796	-0.1885
1428719_at	2010309G21Rik /// Igl-C2	0.0379	0.0544	-0.3122	-0.1213	-0.2973	-0.4122	-0.4108	3.00E-04	-0.0805	0.0626	-0.0034	0.0429
1428720_s_at	2010309G21Rik /// Igl-C2 /// Igl-C3	0.0126	0.0272	-0.0124	0.0304	-0.0189	-0.1558	-0.1757	-0.2249	-0.2772	-0.1611	-0.2597	-0.1459
1438238_at	2010315B03Rik	0.2122	0.6967	0.911	0.9228	1.2423	1.6921	2.0703	1.4342	1.4646	1.31	1.4153	1.5229
1429404_at	2010317E24Rik	-0.2986	0.1861	0.497	0.5982	0.6867	0.5514	0.4652	0.0939	0.0703	-0.1816	-0.2204	-0.2892
1429405_at	2010317E24Rik	0.1177	0.3032	0.5269	0.3899	0.5108	0.4771	0.327	0.1469	0.3227	0.127	0.0201	0.0116
1438615_x_at	2010317E24Rik	0.0149	-0.0698	0.1375	0.28	0.1717	0.1675	0.0509	-0.2965	-0.3271	-0.4479	-0.4921	-0.6224
1434792_at	2010320M18Rik	-0.0189	0.0723	0.1571	-0.2328	-0.237	-0.0618	0.2345	-0.1944	-0.1504	-0.5381	-0.3672	-0.2139
1441288_at	2010320O07Rik	-0.0518	-0.1394	-0.0616	-0.1186	-0.2156	-0.0529	-0.128	-0.3997	-0.5198	-0.4102	-0.4778	-0.2455
1426347_at	2010321M09Rik	0.1892	0.5684	0.4677	0.1674	-0.1467	-0.1222	0.2926	0.2469	0.3626	0.3859	0.4009	0.4788
1440160_x_at	2010321M09Rik	0.1116	0.0789	0.0156	-0.0295	-0.0754	-0.1942	-0.0549	-0.1011	-0.0033	-0.0878	-0.0273	-0.1523
1437019_at	2200001I15Rik	0.1257	0.6345	0.8771	0.9812	1.0863	0.5086	0.5128	0.0595	-0.1215	-0.0504	-0.5279	0.0337
1428671_at	2200002D01Rik	0.0185	0.0843	0.0716	0.049	-0.092	-0.4795	0.0879	-0.2178	0.2385	0.8882	0.5026	1.1008
1460478_at	2200002J24Rik	0.1623	0.0972	-0.2538	0.0728	-0.0169	0.0194	-0.1886	-0.037	-0.2302	-0.1148	-0.1837	-0.3286
1428400_at	2200002K05Rik	-0.0805	0.2099	0.2383	0.4583	0.4775	0.6226	0.7847	-0.0427	0.0276	0.2467	0.0837	0.2893
1430013_at	2210008F06Rik	0.194	0.0681	-0.0041	0.0181	-0.013	-0.0467	0.0733	0.4147	0.5525	0.942	0.8831	1.0779
1430673_a_at	2210009G21Rik	0.0798	0.0178	0.2058	-0.0368	-0.0658	-0.0451	-0.0846	-0.2152	-0.2629	-0.015	-0.182	-0.2283
1431831_at	2210009G21Rik	-0.1149	0.0196	-0.0804	-0.2437	-0.4193	-0.2191	-0.1018	-0.2999	-0.3856	-0.2665	-0.1159	-0.335
1422434_a_at	2210010C04Rik	-0.1005	-0.0395	-0.3161	-0.1177	-0.1695	-0.1617	-0.2436	-0.4429	-0.4706	-0.5263	-0.4107	-0.3162
1422435_at	2210010C04Rik	0.0804	0.033	-0.1738	0.1811	0.0449	-0.1786	-0.1715	0.1964	0.0696	0.0057	-0.0746	-0.1599
1422436_at	2210010C04Rik	0.0082	0.0353	-0.1254	0.001	-0.1126	-0.1466	-0.2233	-0.1622	-0.3436	-0.2632	-0.3362	-0.3757
1430890_at	2210010C17Rik	-0.1937	-0.0668	0.1373	0.3038	0.7209	0.4267	0.2262	0.1001	0.1894	-0.0356	-0.2002	-0.18
1438074_at	2210010C17Rik	-0.0842	-0.189	-0.0725	0.2549	0.6445	0.576	0.0374	0.0125	-0.0574	-0.0692	-0.125	-0.1121
1444182_at	2210010C17Rik	-0.006	0.0564	0.254	0.5814	0.3611	0.2368	0.4615	0.1393	0.2406	0.075	-0.0595	-0.0209
1429953_at	2210011C24Rik	-0.0604	-0.559	-0.3677	0.1133	0.5568	1.2773	-0.0476	-0.4601	-0.3964	-0.7897	-1.1719	-1.3909
1440194_at	2210011C24Rik	0.0756	-0.2134	-0.1786	0.1619	0.4134	0.6304	0.038	-0.3496	-0.3118	-0.4658	-0.692	-0.8389
1431943_at	2210011K15Rik	0.0259	-0.0691	-0.1209	0.109	-0.2043	-0.0635	-0.155	-0.3854	-0.3179	-0.418	-0.3745	-0.4338
1418662_at	2210012G02Rik	-0.069	0.0867	0.3178	0.2473	0.387	0.4429	0.4873	0.2478	0.2865	0.2589	0.0324	0.1414
1431067_at	2210012G02Rik	-0.1679	-0.3342	-0.1234	0.0501	-0.0437	0.5205	0.4075	-0.5027	-0.1254	-0.059	0.1562	-0.0115
1430538_at	2210013O21Rik	-0.0952	-0.286	-0.3006	-0.3242	0.016	0.2396	-0.0516	-0.1146	0.0789	0.3856	0.3992	0.488
1429073_at	2210015D19Rik	-0.0129	0.0939	0.1813	0.0863	-0.1225	-0.0388	0.4402	0.2357	0.3501	0.1492	0.1514	0.216
1438285_at	2210015D19Rik	0.0309	0.5139	0.4874	0.2729	0.2501	0.2285	0.4065	0.0761	0.0433	0.0773	0.1636	0.1794
1428331_at	2210016F16Rik	-0.2401	0.196	0.3116	0.3318	0.2982	0.1313	0.332	0.1603	0.0157	-0.1115	-0.0893	-0.1332
1452744_at	2210016F16Rik	-0.0568	0.6872	0.831	0.586	0.1924	-0.1472	0.5947	0.323	0.2785	0.3721	0.1455	0.3259
1457375_at	2210016F16Rik	0.1715	0.153	0.0021	0.1818	0.0163	-0.0923	-0.1385	-2.00E-04	-0.0047	0.0723	0.0331	-0.1334
1430637_at	2210016H18Rik	0.1624	0.1811	0.3824	0.2245	0.1586	0.1461	0.3983	0.9867	0.6519	0.6359	1.3783	1.818
1433690_at	2210016L21Rik	-0.082	0.1146	0.3376	0.4716	0.5716	0.5911	0.4847	0.2274	0.3161	0.279	0.1782	0.2488
1433208_at	2210017G18Rik	-0.0246	0.1869	0.0793	0.0327	0.1251	-0.2309	0.0286	-0.0592	-0.1347	-0.0757	-0.2419	-0.1931
1433209_at	2210017G18Rik	-0.3784	0.177	0.1604	-0.0423	0.3199	0.117	0.3663	0.8384	0.4296	0.4555	0.3558	0.4029
1424928_at	2210018M11Rik	-0.1419	0.0861	0.2551	0.163	0.2991	0.0659	0.0849	0.2097	0.1782	0.1173	0.1066	0.2067
1430028_at	2210018M11Rik	-0.096	0.4222	0.5408	0.4754	0.5921	0.2273	0.5014	0.163	0.2275	0.1395	0.1067	0.2322
1443424_at	2210018M11Rik	0.2928	0.2324	0.0865	0.1469	0.2436	0.0301	-0.1128	-0.0427	0.1085	0.0223	0.0726	0.1158
1458217_s_at	2210018M11Rik	0.0272	-0.0155	0.1729	0.179	0.3347	0.0806	0.0363	0.0496	0.0032	-0.1313	0.0201	-0.1168
1453640_at	2210019G11Rik	0.2423	-0.0755	-0.0922	0.0384	0.0179	-0.0132	-0.1226	-0.1988	-0.0864	-0.069	-0.1029	-0.306
1453403_at	2210019I11Rik	-0.0753	-0.0223	-0.1947	-0.0559	-0.0977	-0.0503	-0.166	-0.3057	-0.2396	-0.2053	-0.3023	-0.3171
1435378_at	2210020M01Rik	0.186	0.0107	-0.0614	-0.0169	-0.0361	-0.0906	-0.2036	-0.2287	-0.242	-0.2741	-0.2162	-0.3112
1451409_at	2210021J22Rik	-0.0764	-0.0257	0.187	0.2307	0.2717	0.6961	0.4356	-0.0685	-0.0187	-0.2043	-0.2786	-0.3267
1424968_at	2210023G05Rik	0.0604	-0.0302	0.0171	-0.0365	-0.1283	-0.0909	-0.0363	-0.3701	-0.3358	-0.0778	-0.2581	0.0243
1432355_at	2210039B01Rik	0.2106	-0.3702	-0.1433	-0.1209	0.085	0.2689	0.0399	-0.4061	-0.297	-0.4755	-0.362	-0.6804
1430356_at	2210402A03Rik	-0.1295	-0.0468	0.0731	-0.0514	0.0552	-0.1777	-0.17	0.2691	0.1359	0.0553	-0.0054	0.0035
1428562_at	2210403K04Rik	-0.2703	-0.7314	-0.464	-0.6436	-1.0041	-1.4309	-0.5485	0.082	0.5998	0.273	0.3457	0.5769
1435689_at	2210404J11Rik	-0.1326	0.1201	0.2622	0.1232	0.0938	0.0917	0.2918	0.1	0.1166	0.0182	-0.0697	0.0224
1453818_a_at	2210404J11Rik	-0.2879	0.08	0.3014	0.2424	0.1307	0.2212	0.3911	-0.1275	-0.1515	-0.3224	-0.4692	-0.2473
1430878_at	2210406H18Rik	0.0454	0.0753	-0.0207	0.0139	-0.015	-0.0401	-0.1169	-0.1106	-0.0173	-0.1274	-0.217	-0.2603
1431769_at	2210406O10Rik	-0.0157	-0.045	-0.016	0.1129	0.0049	-0.1672	0.2102	0.0423	-0.0263	0.1224	-0.1935	-0.0824
1425233_at	2210407C18Rik	-0.0951	0.0214	-0.0688	0.1368	-0.1881	-0.2253	-0.0973	-0.1922	-0.2509	-0.1163	-0.089	-0.2169
1453502_at	2210408I21Rik	0.0858	0.0763	-0.2721	-0.4196	-0.6313	-0.9909	-0.7012	-0.803	-0.8295	-0.7204	-0.9113	-0.8497
1437087_at	2210408K08Rik	-0.1555	-0.781	-0.7583	-0.6887	-0.2297	0.2772	-0.0686	-0.1766	-0.0457	-0.0545	0.1302	0.2423
1432559_at	2210409D07Rik	0.0273	-0.1288	0.0119	-0.1066	0.016	-0.0687	-0.0629	0.0459	-0.1336	-0.2633	-0.2418	-0.2882
1419106_at	2210409E12Rik	0.7394	0.2685	0.3579	0.1433	-0.7843	-1.046	-0.1635	1.0967	1.3811	1.5191	1.7914	1.8344
1449344_s_at	2210409E12Rik	0.9013	0.2986	0.3641	0.0987	-1.1052	-1.4528	-0.2019	1.2561	1.4557	1.6662	1.9972	2.01
1432755_at	2210409O19Rik	0.1192	0.0717	-0.1987	0.0844	-0.0343	0.0404	0.0185	-0.0747	-0.0337	0.0622	-0.0958	0.0859
1432756_at	2210409O19Rik	0.3064	0.2087	0.1271	0.1637	0.1502	0.0677	0.0836	0.1147	0.0662	0.2147	0.1235	0.166
1432667_at	2210411G17Rik	0.0149	-0.0342	-0.0033	-0.1221	-0.1469	-0.007	-0.2366	-0.1443	-0.1431	-0.1268	-0.144	-0.1589
1432668_at	2210411G17Rik	0.032	-0.2357	-0.0922	-0.0386	-0.2225	-0.2665	-0.3314	-0.0428	-0.0475	-0.1334	-0.2106	-0.0654
1429261_at	2210411K11Rik	-0.0989	0.173	0.327	0.358	0.2177	8.00E-04	0.2216	-0.2195	-0.4678	-0.5982	-0.9281	-0.8237
1433530_at	2210411K19Rik	0.0267	0.3905	0.5382	0.3913	-0.011	-0.5862	-0.2643	-0.207	-0.4459	-0.3303	-0.3909	-0.6794
1454639_x_at	2210411K19Rik /// Rpl41	-0.0028	0.3377	0.4714	0.3042	-0.0473	-0.5537	-0.1544	-0.187	-0.3076	-0.2661	-0.3057	-0.4772
1445472_at	2210412E05Rik	0.1478	-0.0953	-0.0879	0.1097	0.0473	-0.1332	-0.0686	-0.3158	-0.2844	-0.3855	-0.3246	-0.3697
1451441_at	2210415F13Rik	0.1055	0.0832	-0.0548	0.1251	-0.0634	0.0294	-0.0037	-0.1011	-0.0668	0.0086	0.2347	0.275
1432665_at	2210416J07Rik	-0.0229	-0.1296	-0.0492	-0.18	-0.2107	-0.1377	-0.1432	-0.4984	-0.5087	-0.422	-0.3229	-0.4017
1453808_at	2210416O15Rik	0.1612	0.138	-0.0172	0.118	-0.1436	-0.1106	-0.2044	-0.2208	-0.2151	-0.07	-0.1854	-0.2539
1449910_at	2210418O10Rik	0.222	0.6363	0.4051	0.1985	0.0091	-0.3467	0.1667	0.2014	0.2168	0.4837	0.2209	0.3463
1428500_at	2210419D22Rik	-0.1158	0.0026	0.086	0.0048	0.0743	0.1943	0.3394	0.1172	0.1188	-0.1243	0.1511	0.1015
1429496_x_at	2300002M23Rik	0.1785	-0.0752	0.0273	0.1134	-0.0841	-0.1179	-0.2728	-0.5485	-0.5902	-0.6378	-0.4739	-0.5548
1433117_at	2300004M11Rik	0.0634	0.0616	-0.0496	0.0583	-0.0376	-0.0394	-0.0169	0.048	0.0039	-0.0819	-0.0545	-0.1439
1433118_at	2300004M11Rik	-0.0215	-0.0396	-0.015	0.1307	0.095	0.1248	0.1868	0.2045	0.3024	0.2854	0.6375	0.3076
1428836_at	2300009A05Rik	0.0659	-0.0569	0.0043	0.0796	0.117	0.6463	0.4947	-0.2383	-0.2697	-0.3882	-0.207	-0.2134
1447866_x_at	2300009A05Rik	0.2087	0.1187	0.0585	0.015	0.1022	0.225	0.1365	-0.1848	-0.0234	-0.0744	0.032	-0.154
1456276_at	2300009A05Rik	0.2779	0.0952	0.1199	0.0181	0.1267	0.0271	0.0344	0.065	0.0619	0.2134	0.1147	0.0127
1432673_at	2300010F08Rik	-0.0607	-0.0772	-0.1954	-0.2143	-0.2762	-0.1448	-0.3199	-0.2189	-0.3307	-0.1262	0.3914	0.0856
1432674_at	2300010F08Rik	0.094	0.0155	0.0499	0.1242	0.048	0.0124	-0.0471	-0.2118	-0.1366	-0.1504	-0.1881	-0.2417
1439262_x_at	2310001A20Rik	0.1574	0.2869	0.0279	0.022	-0.019	-0.2634	-0.0419	0.0541	0.2012	0.1288	0.2424	0.1864
1452159_at	2310001A20Rik	0.0596	0.3774	0.1885	-0.1584	-0.2619	-0.3929	0.1362	0.0681	0.1601	0.3185	0.2754	0.5156
1424872_at	2310001H12Rik	-0.2677	0.0621	0.2198	0.1128	-0.0848	-0.3303	-0.2332	-0.1324	-0.3308	-0.3831	-0.5571	-0.5097
1446096_at	2310001H17Rik	0.1069	0.0274	-0.2033	0.0746	-0.0268	-0.1639	-0.0958	-0.1766	-0.3052	-0.1135	-0.2693	-0.3195
1446342_at	2310001H17Rik	-0.048	-0.1962	-0.0253	-0.0913	-0.014	-0.1068	-0.0968	0.1437	-0.0434	-0.0293	0.0519	-0.0305
1430525_at	2310001K24Rik	-0.1236	-0.1669	-0.2967	-0.034	-0.2885	-0.3115	-0.2188	-0.2348	-0.3632	-0.1989	-0.2176	-0.3322
1437145_s_at	2310002J15Rik	0.1599	0.0891	-0.0173	0.1215	0.0109	0.0363	-0.0919	-0.1773	-0.3271	-0.1356	-0.1802	-0.4745
1450532_at	2310002J15Rik	-0.0804	-0.0473	-0.1565	-0.1818	-0.2535	-0.1077	-0.3442	-0.5334	-0.5942	-0.4735	-0.5203	-0.6182
1431340_a_at	2310002J21Rik	0.2601	-0.1379	0.0101	-0.0368	-0.1602	-0.2076	0.178	0.1689	0.2133	0.1375	0.1912	0.4645
1452883_a_at	2310002J21Rik	0.1315	0.2687	0.1809	0.1159	0.207	0.3846	0.7273	0.518	0.7476	0.7453	0.7291	0.6713
1456393_at	2310002J21Rik	-0.1109	-0.4328	-0.5658	-0.5245	-0.2022	0.0859	-0.4289	-0.2188	-0.0611	-0.2821	0.0141	-0.2294
1430462_at	2310002L09Rik	-0.0362	-0.021	0.0658	-0.0992	-0.039	-0.0527	0.02	-0.1463	-0.1764	-0.1996	-0.1457	-0.1856
1432420_a_at	2310002L09Rik	-0.0142	-0.0151	-0.0566	-0.0281	-0.1328	-0.1651	-0.1147	-0.323	-0.2364	-0.0552	-0.201	-0.171
1453275_at	2310002L13Rik	-0.1527	-0.0864	-0.1147	-0.2976	-0.4172	-0.6048	-0.3748	-0.0971	-0.0052	0.2078	-0.3824	-0.119
1428824_at	2310003C23Rik	-0.2351	0.0762	0.1513	0.0532	-0.2721	-0.829	-0.3617	-0.3848	-0.4537	-0.3263	-0.4653	-0.2171
1423206_s_at	2310003F16Rik	-0.0614	-0.0222	0.0967	0.0515	0.0969	-0.0438	0.0088	0.2734	0.1862	0.1698	-0.1494	0.0133
1425087_at	2310003F16Rik	-0.5493	-0.0168	0.5698	0.139	0.2608	-0.0714	0.1621	0.608	0.5998	0.0675	-0.0457	0.1256
1444132_at	2310003H01Rik	0.3345	0.2052	0.04	0.2689	0.225	-0.1299	0.0327	-0.03	0.0285	0.1531	0.1001	-0.0744
1453368_at	2310003H01Rik	-0.0848	0.0726	0.0264	-0.1601	-0.054	-0.0896	-0.1626	-0.3194	-0.2348	-0.197	-0.2408	-0.2155
1455850_at	2310003H01Rik	-0.043	0.0597	-0.013	-0.0878	-0.0711	-0.2411	-0.1313	-0.127	-0.1495	-0.1042	-0.1851	-0.129
1428745_a_at	2310003L22Rik	-0.1075	-0.2555	-0.3104	-0.3714	-0.2854	-0.2583	-0.4854	-0.6594	-0.744	-0.6161	-0.6061	-0.5477
1450987_a_at	2310004I24Rik	-0.1587	0.1568	0.3197	0.5035	0.5618	0.3	0.3864	0.0871	0.0191	-0.129	-0.3424	-0.2091
1427895_at	2310004N24Rik	0.0827	0.1772	0.099	0.0013	-0.0177	-0.1051	0.108	0.0761	0.1736	0.1886	0.0225	0.1661
1432093_at	2310005A03Rik	0.1106	0.1184	-0.0709	0.0086	-0.0971	-0.1437	-0.2179	-0.271	-0.1382	-0.0258	-0.339	-0.1209
1453945_at	2310005E17Rik	0.023	0.0995	0.0033	0.0443	-0.1218	-0.0759	-0.0947	-0.1073	-0.1278	-0.1071	-0.1366	-0.2136
1430466_at	2310005G13Rik	-0.0575	0.0722	-0.0628	-0.037	-0.055	-0.0757	-0.0192	-0.4739	-0.2692	0.0292	-0.3595	-0.2992
1454233_at	2310006M14Rik	0.0858	0.0432	-0.0168	-0.0061	0.0039	-0.0533	-0.1658	-0.0954	-0.0515	-0.0614	-0.1347	-0.1786
1429419_at	2310007A19Rik	-0.1269	0.034	-0.0013	0.1237	0.0392	0.186	-0.0626	-0.1683	-0.1062	-0.214	-0.0067	0.0806
1453511_at	2310007B03Rik	0.2609	-0.2244	-0.2979	-0.0465	-0.4295	0.224	0.4028	0.308	0.3402	0.0052	0.0552	-0.072
1452889_at	2310007H09Rik	-0.0317	0.0029	-0.0121	0.0287	0.0885	0.0449	0.2487	1.4535	1.2245	1.0852	0.3462	0.9681
1433033_at	2310007H11Rik	0.1189	0.1371	0.0861	0.0621	-0.121	0.0016	-0.0056	0.0615	-0.0064	0.0322	0.197	0.0394
1433034_at	2310007H11Rik	0.1023	0.1212	-0.0161	0.1056	0.1224	-0.1201	-0.0679	-0.0475	-0.0391	-0.0285	-0.136	-0.2616
1453829_at	2310007J06Rik	0.1879	0.0785	0.0108	0.1841	0.0523	0.0195	-0.0273	0.0515	0.039	0.0292	0.1267	-0.0829
1432280_at	2310007L24Rik	0.0291	-0.0315	-0.158	-0.1747	-0.0486	-0.2057	-0.1559	-0.5079	-0.4825	-0.3624	-0.6092	-0.5348
1436446_at	2310007O11Rik	-0.0224	0.0686	0.1137	0.1727	0.2367	0.2028	0.0035	-0.0775	-0.2914	-0.5747	-0.6648	-0.6396
1453311_at	2310008B10Rik	-0.0454	0.3997	0.3257	-0.041	-0.0017	-0.1457	-0.031	0.0732	-0.1199	-0.0614	-0.3038	-0.2661
1451171_at	2310008H04Rik	-0.0834	-0.4353	-0.4868	-0.3326	0.0353	0.2317	-0.2667	-0.4753	-0.7383	-1.1807	-1.0115	-1.1123
1420548_a_at	2310008H09Rik	-0.009	0.349	0.4652	0.2014	0.2789	-0.0753	-0.3019	0.2214	0.0258	0.0274	-0.323	-0.245
1435690_at	2310008H09Rik	-0.0204	0.1296	0.0874	0.0266	-0.2029	-0.3632	-0.116	0.1714	0.0997	0.2114	0.0831	0.0766
1436541_at	2310008H09Rik	0.2063	0.6966	0.6093	0.175	-0.2658	-0.4864	-0.0732	-0.0514	-0.0142	-0.0195	-0.2173	-0.0781
1435237_at	2310009A05Rik	-0.073	-0.0426	1.00E-04	-0.1451	-0.2155	-0.1219	0.2118	-0.0653	0.0582	-0.0792	-0.1487	-0.1076
1435238_x_at	2310009A05Rik	-0.1016	0.0043	0.0306	-0.0903	-0.1738	-0.0911	0.1979	0.009	0.1052	-0.056	-0.1099	-0.0426
1435776_at	2310009B15Rik	-0.1766	-0.05	-0.0425	-0.1249	0.0293	0.3169	0.4004	0.4872	0.4251	0.2004	0.1639	0.2253
1455761_at	2310009B15Rik	0.086	0.4322	0.4368	0.353	0.2545	0.3609	0.6328	0.4741	0.4022	0.1797	0.2645	0.2
1429895_at	2310010G23Rik	-0.217	-0.0774	0.1725	0.2843	0.2258	0.0129	-0.208	-0.5064	-0.4738	-0.5783	-0.4831	-0.4261
1439962_at	2310010J17Rik	-0.0231	-0.2209	-0.3665	-0.2358	-0.236	0.2678	0.101	-0.339	-0.4658	-0.8239	-0.7065	-0.834
1432107_at	2310010M20Rik	0.1057	0.0492	-0.2299	0.0195	-0.0715	-0.1007	-0.0613	-0.3669	-0.4216	-0.4553	-0.4905	-0.4658
1435111_at	2310011E23Rik	0.0331	0.0268	-0.1324	-0.1475	-0.2617	-0.3199	-0.3439	-0.4263	-0.4679	-0.5332	-0.4842	-0.4909
1452043_at	2310011J03Rik	-0.0036	0.6281	0.6482	0.3141	-0.001	-0.1958	0.249	0.3166	0.4844	0.5992	0.3798	0.5445
1428914_at	2310014D11Rik	0.1376	-0.3561	-0.4481	-0.6173	-0.6616	-0.5923	-0.4165	-0.2383	-0.0079	0.6137	0.4033	0.8473
1429226_at	2310014F06Rik	0.1665	-0.0025	0.0471	0.1568	0.0602	0.1082	0.1148	0.131	0.2083	0.3816	0.4918	0.4134
1453552_at	2310014F07Rik	0.1028	-0.0559	-0.1372	-0.0373	-0.1591	0	-0.0334	-0.5476	-0.3077	-0.3181	-0.3371	-0.3072
1431299_a_at	2310014H01Rik	0.5684	0.7798	0.8434	0.808	0.6476	0.4095	0.9777	0.8162	0.6677	1.0231	0.5239	1.0598
1430715_at	2310014L17Rik	0.1765	0.0378	0.0649	0.1693	0.0191	-0.0431	0.0842	-0.0651	-0.0193	-0.0762	-0.0561	-0.0334
1435572_at	2310014L17Rik	-0.1977	-0.287	-0.0867	-0.0143	-0.0834	-0.1836	0.2449	0.1152	0.1026	-0.1574	0.0395	-0.0052
1447255_at	2310015A10Rik	-0.0526	-0.0779	-0.165	-0.1034	-0.2285	-0.0719	0.2638	-0.2893	-0.1839	-0.277	-0.1362	-0.1478
1430036_at	2310015B20Rik	0.0908	0.0084	-0.0973	0.064	-0.0244	-0.0506	-0.0908	0.092	0.0699	0.1655	0.1583	0.0896
1431714_at	2310015D24Rik	0.1696	0.0281	0.0771	-0.0129	0.0411	0.1404	-0.0519	-0.026	0.0955	0.1043	0.116	0.0852
1431572_at	2310015K22Rik	0.1275	0.0299	0.0022	0.0726	0.0806	0.0262	-0.0713	-0.0853	-0.2206	-0.0723	-0.0926	-0.2117
1421031_a_at	2310016C08Rik	-0.088	0.6995	0.7913	0.6097	0.8124	0.6517	0.9028	0.5442	0.5906	0.7535	0.8274	0.8816
1431558_at	2310016D03Rik	0.1632	0.2914	-0.0015	0.0824	0.1175	0.0174	0.0023	-0.3098	0.0035	-0.2131	-0.1106	-0.1415
1432322_at	2310016E02Rik	0.145	0.2688	0.2148	0.2217	0.1953	0.2396	0.3122	-0.0495	0.0061	0.0758	-0.118	-0.0229
1435522_a_at	2310016E02Rik	-0.0392	-0.051	-0.0806	-0.0333	0.0483	0.0599	-0.0462	0.189	0.4189	0.3547	0.3507	0.3857
1432445_at	2310016G11Rik	-0.0868	-0.0361	0.0479	-0.0641	-0.0955	-0.0911	-0.3489	-0.2445	-0.3132	-0.3112	-0.3249	-0.276
1455006_at	2310016M24Rik	-0.0781	-0.3385	-0.2205	-0.115	0.0633	0.2429	0.0624	-0.1378	-0.0357	-0.1287	0.0263	-0.0077
1429342_s_at	2310021H06Rik	-0.0261	-0.0215	-0.1517	-0.0527	0.039	-0.0927	-0.1801	-0.2102	-0.0942	-0.1645	-0.3474	-0.193
1428383_a_at	2310021P13Rik	-0.064	0.4116	0.5362	0.2693	0.2723	0.2668	0.8728	0.6775	1.276	1.4774	1.4861	1.7486
1440998_at	2310021P13Rik	-0.0645	0.1426	-0.061	-0.086	-1.00E-04	0.1206	0.1351	0.2708	0.5436	0.7123	0.8292	0.7749
1431712_a_at	2310022A10Rik	-0.1523	0.1883	0.1422	0.2401	0.1777	-0.0172	-0.2145	-0.3698	-0.5201	-0.461	-0.6409	-0.5714
1428910_at	2310022B05Rik	-0.2683	-0.5426	-0.333	-0.0046	0.1541	0.3575	0.4195	0.2294	0.381	0.4792	0.7426	0.6583
1431407_at	2310024H09Rik	0.0752	-0.0496	-0.0452	0.1269	0.1449	-0.0326	-0.1041	-0.284	-0.2527	-0.1887	-0.2901	-0.1781
1432145_at	2310026I22Rik	0.2081	-0.0229	-0.0188	0.1084	0.1138	0.0695	-0.0097	-0.1961	-0.0862	-0.0973	-0.2872	-0.2223
1447955_at	2310026L22Rik /// Hp1bp3	0.0585	0.0045	0.0016	-0.0141	-0.0715	-0.1893	-0.1451	-0.2909	-0.3166	-0.426	-0.2661	-0.4024
1436150_at	2310028H24Rik	-0.0188	-0.0049	-0.144	-0.2318	-5.00E-04	0.4124	0.1988	0.2323	0.2044	0.4142	0.3418	0.8784
1429801_at	2310028H24Rik /// LOC100044215	0.0648	0.2551	0.0912	0.2088	-0.0645	-0.0141	0.1301	0.0376	0.1023	0.1344	0.0456	0.117
1433616_a_at	2310028O11Rik	-0.0367	0.0302	-0.0496	-0.174	-0.1805	-0.1844	-0.0859	0.0579	0.1201	0.2401	0.1858	0.3303
1436001_at	2310028O11Rik	0.1708	0.4001	0.3337	0.2246	0.0163	-0.0817	0.3768	-0.0632	0.0462	0.3122	0.3523	0.4857
1455126_x_at	2310028O11Rik	-0.0586	-0.0241	-0.0771	-0.1851	-0.2253	-0.1769	-0.0523	0.1267	0.2252	0.3205	0.3085	0.4058
1454031_at	2310029O18Rik	-0.0691	0.0729	-0.21	-0.0963	-0.0233	-0.0355	-0.1408	0.2496	-0.0235	0.2221	0.3166	-0.0072
1449357_at	2310030G06Rik	-0.3079	0.075	0.2839	0.4276	0.5471	0.28	0.4506	-0.4602	-0.3971	-0.3507	-0.2647	-0.0722
1429213_at	2310030N02Rik	0.0407	-0.3454	-0.5358	-0.536	-0.4461	-0.3153	-1.001	-0.9178	-1.211	-1.2399	-1.3243	-1.3177
1430419_at	2310031A07Rik	0.1006	0.293	0.2839	0.2053	-0.1194	-0.3437	-0.0168	-0.8361	-0.8056	-0.9504	-0.9926	-0.9099
1429835_at	2310033E01Rik	0.1988	0.08	0.0828	-0.0431	-0.0914	-0.1983	0.0423	-0.1101	-0.1629	-0.194	-0.2847	-0.345
1460344_at	2310033F14Rik /// LOC100046056 /// Pbxip1	-0.0366	-0.2761	-0.1663	0.0304	-0.0092	0.0469	0.2681	0.3411	0.736	1.0534	1.0801	1.34
1418999_at	2310033P09Rik	-0.0084	0.5386	0.6314	0.401	0.1863	0.0386	0.2884	0.3755	0.5134	0.4453	0.318	0.3269
1459267_at	2310033P09Rik	0.2797	-0.136	-0.4453	-0.5301	-0.916	-1.0557	-0.5339	-0.2474	-0.1034	-0.1687	-0.2506	-0.1442
1449986_at	2310034C09Rik	-0.0584	0.1567	-0.0811	-0.058	-0.0982	-0.1012	-0.0882	-0.1059	0.0379	0.0599	-0.0427	-0.026
1440229_at	2310034G01Rik	0.0902	0.0301	0.1218	0.1254	0.061	0.078	0.7259	-0.1823	-0.1578	-0.2478	-0.4192	-0.3537
1430964_at	2310034O05Rik	-0.27	-0.2024	-0.2584	-0.1893	0.0424	-0.0605	-0.3622	-0.171	-0.359	-0.2989	-0.1271	-0.4132
1430126_at	2310035C23Rik	0.096	-0.1034	-0.013	-0.2083	-0.1817	-0.4199	-0.2153	-0.2249	-0.2538	-0.3124	-0.385	-0.3928
1433726_at	2310035C23Rik	0.1855	-0.0922	-0.2077	-0.2906	-0.303	-0.298	-0.1137	-0.1605	-0.1489	-0.1879	-0.1941	0.0097
1438361_at	2310035C23Rik	0.3496	-0.0743	0.1738	-0.0688	0.0323	-0.0104	-0.1988	-0.325	-0.3605	-0.3889	-0.3558	-0.2034
1438362_x_at	2310035C23Rik	0.2497	0.2301	0.2503	0.1476	0.2112	0.1344	0.0677	-0.2364	-0.3552	-0.1027	-0.132	-0.0323
1454707_at	2310035C23Rik	0.17	-0.1259	-0.3192	-0.4389	-0.5068	-0.7265	-0.4589	-0.6215	-0.5211	-0.5977	-0.7433	-0.4222
1457678_at	2310035C23Rik	-0.2491	-0.2625	-0.4305	-0.3402	-0.5292	-0.2579	-0.4053	-0.6646	-0.7437	-0.4948	-0.2242	-0.4078
1428241_at	2310035K24Rik	-0.0871	0.4441	0.3874	0.4071	0.5381	0.5648	0.6745	0.3973	0.4362	0.3229	0.3307	0.3862
1432295_a_at	2310035K24Rik	-0.1106	0.3788	0.4486	0.4481	0.489	0.3577	0.4925	0.2343	0.3399	0.2383	0.1781	0.1885
1445881_at	2310035P21Rik	-0.0036	-0.1725	-0.0378	0.1929	0.0432	0.0477	0.0315	0.3888	0.0804	0.0941	1.2612	0.2713
1428201_at	2310036O22Rik	0.0258	0.4607	0.4467	0.453	0.3558	0.0481	0.3138	0.4068	0.4679	0.4419	0.2968	0.4308
1416171_at	2310037I24Rik	-0.1642	-0.1006	-0.0781	-0.1632	-0.218	-0.2966	-0.3305	-0.2175	-0.2256	-0.1209	-0.2237	-0.1834
1440486_at	2310037I24Rik	0.0131	-0.132	-0.0942	-0.0366	0.0081	-0.0395	-0.0461	0.03	0.1341	0.1517	-0.0454	-0.0141
1432975_at	2310038E17Rik	-0.0717	-0.1524	-0.101	-0.062	-0.1012	-0.1895	-0.0387	-0.2558	-0.1775	-0.1684	-0.0172	-0.2454
1432976_at	2310038E17Rik	-0.0516	-0.0874	-0.1361	-0.0787	-0.2644	-0.2005	-0.0456	-0.3606	-0.3482	-0.2821	-0.3497	-0.1434
1432261_at	2310039D24Rik	0.1293	-0.0703	0.035	0.0847	0.1152	0.0329	0.0675	-0.1999	-0.2111	-0.0912	0.0149	-0.2107
1445537_at	2310039F13Rik	-0.1477	0.0651	0.1826	0.0687	0.0112	0.1014	-0.1331	-0.0712	0.2089	0.2795	0.6878	1.1021
1417348_at	2310039H08Rik	0.0045	0.0016	-0.0453	-0.1594	-0.0214	0.2444	0.1732	-0.3305	-0.5181	-0.4614	-0.4014	-0.3831
1432554_at	2310040G07Rik	-0.0271	-0.0164	-0.0486	-0.0348	-0.0917	-0.0225	-0.1043	-0.2257	-0.1238	0.0619	-0.097	-0.2427
1443575_at	2310040G24Rik	0.1141	0.024	0.085	0.0846	-0.0534	-0.1339	-0.1464	-0.1099	0.0326	-0.1519	0.0794	-0.0096
1429598_at	2310042D19Rik	0.2454	0.1585	-0.0362	0.0369	-0.0525	5.00E-04	-0.0294	-0.2904	-0.2922	-0.381	-0.3843	-0.4847
1444727_at	2310042D19Rik	-2.00E-04	-0.0036	-0.0372	0.0066	-0.0851	-0.0532	-0.1398	-0.1068	-0.2177	-0.0695	-0.1693	-0.2704
1423494_at	2310042E22Rik	0.1319	0.0495	0.0135	0.2664	0.1332	0.0315	0.0709	-0.1197	-0.2075	-0.1206	-0.2322	-0.2605
1431472_at	2310043D23Rik	-0.2306	-0.1633	-0.1169	-0.0997	-0.0862	-0.1043	-0.255	-0.3927	-0.3454	-0.475	-0.3984	-0.4238
1429844_at	2310043J07Rik	0.1238	-0.4116	-0.2745	-0.3228	-0.15	0.1063	-0.5601	-0.5008	-0.5175	-0.4723	-0.4837	-0.5707
1440008_at	2310043L19Rik	0.1922	0.1138	-0.0589	0.0185	-0.1463	0.0206	0.0222	-0.1816	-0.2509	-0.0936	-0.3325	-0.2649
1453442_at	2310043M15Rik	-0.4235	-0.2192	-0.0737	-0.3109	-0.8554	-0.935	-0.8992	-1.1315	-1.2438	-1.2048	-1.4125	-1.2252
1424913_at	2310044G17Rik	0.1285	0.8176	0.8952	0.3765	0.0646	-0.298	0.4111	0.0452	-0.0942	-0.1562	-0.7546	-0.3777
1424914_at	2310044G17Rik	-0.0225	0.6337	0.6655	0.3861	0.371	0.3549	0.58	0.2597	0.1945	0.1574	0.0242	0.1081
1424915_s_at	2310044G17Rik	0.0077	0.7673	0.7945	0.5741	0.5131	0.5808	0.8468	0.4218	0.3797	0.4027	0.1873	0.2679
1424038_a_at	2310044H10Rik	0.0219	0.0488	-0.0528	-0.0691	0.0052	0.1012	0.0703	-0.2131	-0.1816	-0.1235	-0.1078	-0.1033
1452227_at	2310045A20Rik	0.1007	0.0835	0.0669	0.1425	0.343	0.9078	0.7613	0.5503	0.5082	0.0708	0.0159	-0.1807
1458275_at	2310045A20Rik	0.0558	-0.0342	-0.0797	-0.0319	-0.1539	-0.1016	-0.257	-0.3195	-0.3493	-0.3369	-0.4895	-0.4136
1429079_a_at	2310045N01Rik	-0.0047	0.0969	0.1715	0.1529	0.1534	0.1204	0.3427	0.1399	0.2006	0.2047	0.0424	0.3103
1456267_at	2310045N01Rik	0.0538	0.3454	0.3866	0.2148	0.0525	-0.0737	0.2449	0.138	0.1807	0.3045	0.018	0.339
1433296_at	2310045N14Rik	-0.1142	0.0966	-0.0243	-0.1307	-0.0292	-0.1656	-0.1457	-0.2019	-0.2569	-0.119	-0.3257	-0.2534
1454547_at	2310045N14Rik	0.1273	0.0863	0.0288	0.1377	-0.0238	-0.1349	-0.0046	0.1522	0.2498	0.2537	0.1622	0.0267
1453059_at	2310046A06Rik	-0.3723	-0.1741	-0.3785	-0.1629	-0.2844	-0.3142	-0.3507	-0.3746	-0.2961	-0.2494	-0.4901	-0.3089
1429292_a_at	2310046K01Rik	0.1261	0.3502	0.5502	0.6219	0.5151	0.1443	-0.1287	-0.0969	-0.3099	-0.3286	-0.3971	-0.3678
1454264_at	2310046K23Rik	0.2094	0.0767	-0.0612	0.1375	-0.023	-0.0311	-0.0165	-0.1189	-0.2027	-0.1281	-0.1422	-0.0331
1439784_at	2310046O06Rik	0.2025	0.7444	0.6411	0.3621	0.5072	0.601	0.7254	0.2728	0.359	0.3786	0.4941	0.4148
1452201_at	2310047B19Rik	0.0014	0.4734	0.715	0.6412	0.5193	0.4007	0.5836	0.0961	-0.0184	-0.227	-0.3509	-0.3395
1458587_at	2310047D07Rik	-0.0712	-0.132	-0.0668	-0.1197	0.0098	0.2421	-0.1574	-0.4067	-0.3543	-0.396	-0.359	-0.3964
1428990_at	2310047K21Rik	-0.1212	0.2074	-0.0468	-0.277	-0.1216	0.1199	0.3101	-0.2427	-0.2706	0.0955	0.26	0.3303
1428723_at	2310047M10Rik	-0.327	0.1214	0.2809	0.1919	0.4402	0.5755	0.5768	0.3361	0.4027	0.3577	0.2381	0.4327
1457631_at	2310047N11Rik	0.0403	0.202	0.0557	0.1437	-0.0473	0.2358	0.006	0.1153	-0.06	0.2015	1.4471	0.2873
1430787_at	2310050B05Rik	-0.0061	0.0275	0.0048	-0.0215	0.0364	-0.1506	-0.0924	-0.0286	-0.1784	0.0523	-0.1385	-0.1505
1458369_at	2310050B05Rik	0.1437	-0.0453	-0.1016	0.0649	-0.0201	-0.0613	-0.0752	-0.0775	-0.0337	0.0133	-0.2326	-0.1659
1417808_at	2310050C09Rik	0.3015	0.131	0.1291	0.2829	0.2881	0.1994	0.0328	-0.2127	-0.3546	-0.2276	-0.216	-0.4107
1453841_at	2310050P20Rik	-0.1244	0.0565	0.1243	0.0117	0.2028	0.0271	0.0113	0.6751	0.671	0.8442	0.6169	0.7429
1435636_at	2310051F07Rik	-0.2166	-0.1702	-0.4245	-0.6927	-0.3948	-0.3058	-0.6465	-0.3862	-0.2256	-0.0225	0.0562	0.1787
1455389_s_at	2310051F07Rik	-0.1464	-0.136	-0.3594	-0.5479	-0.3243	-0.2379	-0.4778	-0.2672	-0.1283	0.0936	0.1997	0.2101
1421684_at	2310051M13Rik	0.0137	0.026	-0.0978	0.0884	0.0032	-0.0293	0.0228	0.0348	-0.0387	-0.1426	0.0032	-0.0667
1430446_at	2310057B04Rik	-0.0183	0.045	-0.034	0.0988	-0.0219	0.2483	0.0216	-0.2539	-0.3229	-0.2914	-0.2553	-0.3706
1432464_a_at	2310057J16Rik	-0.2605	0.0059	0.1721	0.3442	0.3884	0.2768	0.1243	-0.0288	-0.0563	-0.2454	-0.5503	-0.5938
1419643_s_at	2310057J18Rik /// 2310065H11Rik	-0.0022	-0.0759	-0.1111	0.1077	-0.0187	-0.1118	0.1001	-0.1677	-0.0567	-0.1604	-0.1441	-0.2863
1429508_at	2310057M21Rik	0.3118	0.1725	0.007	-0.3017	-0.4116	-0.5594	-0.2707	-0.4294	-0.5051	-0.5428	-0.6546	-0.4325
1430862_at	2310057M21Rik	-0.3681	-0.2536	0.0023	-0.1	-0.2616	-0.3237	-0.3987	-0.052	-0.1948	-0.4936	-0.3534	-0.5329
1439419_at	2310057M21Rik	-0.1447	0.2598	0.2788	-0.0858	0.133	-0.0913	-0.0689	0.3476	0.203	-0.0091	-0.0736	-0.1011
1421575_at	2310057N15Rik	0.1114	-0.0377	5.00E-04	-0.051	-0.0023	-0.1276	-0.1981	-0.1763	-0.1392	0.041	-0.1794	-0.1691
1432794_at	2310058F05Rik	0.0654	0.4023	0.3759	-0.2648	-0.4554	-0.3304	-0.0606	-0.5287	-0.4165	-0.6142	-0.6814	-0.5634
1432795_at	2310058F05Rik	-0.0129	0.1424	0.0138	0.0286	-0.1243	-0.0558	-0.0398	-0.0588	-0.0693	0.0139	-0.1864	-0.2244
1429215_at	2310058N22Rik	-0.0957	0.0265	0.1759	-0.0644	-0.3457	-0.3662	0.0517	0.0128	0.2312	0.5297	0.0814	0.5567
1432600_at	2310061A09Rik	-0.1082	0.0024	-0.0746	-0.1232	-0.2215	-0.0874	-0.2239	-0.4135	-0.4058	-0.3133	-0.2363	-0.536
1454294_at	2310061A09Rik	-0.0021	0.0017	-0.1258	-0.1188	-0.0565	-0.0833	-0.1164	-0.1089	-0.2192	-0.1113	-0.3283	-0.2018
1427921_s_at	2310061C15Rik	-0.0451	0.0268	0.1024	-1.00E-04	-0.0839	0.0064	0.0086	0.1635	0.1522	-0.0447	-0.0646	0.0014
1427922_at	2310061C15Rik	-0.1771	0.1554	0.324	0.4326	0.3352	0.3706	0.5271	0.1727	0.285	0.1905	0.1232	0.1
1432484_at	2310061C15Rik	-0.0174	0.1027	-0.0875	-0.0132	0.0662	-0.1047	-0.1192	-0.1416	-0.0371	-0.2025	-0.1975	-0.2761
1452597_at	2310061C15Rik	-0.0731	0.0133	0.0082	-0.0413	-0.114	-0.0922	-0.0677	0.0116	-0.0668	-0.0857	-0.1187	-0.1224
1428350_at	2310061F22Rik	-0.1939	0.0026	0.2356	0.3466	0.378	-0.0829	-0.1704	0.0103	-0.0522	0.0078	-0.2613	-0.2208
1439387_x_at	2310061F22Rik /// LOC637671	-0.0737	-0.0095	0.1725	0.3998	0.4026	-0.0114	-0.0948	0.0264	0.0141	0.1094	-0.0568	-0.075
1430493_at	2310061G22Rik	0.0891	0.0767	0.0913	0.0689	0.0985	-0.0452	-0.0511	0.1604	0.1782	0.3255	0.3566	0.327
1434155_a_at	2310061I04Rik	-0.2683	0.0253	0.2963	0.5132	0.6436	0.4207	0.1986	8.00E-04	-0.252	-0.3823	-0.5195	-0.5163
1437985_a_at	2310061I04Rik	-0.2192	-0.0131	0.3783	0.6092	0.7362	0.5048	0.1837	0.2083	-0.0493	-0.2149	-0.4071	-0.4368
1449304_at	2310061J03Rik	-0.0383	0.8858	0.9194	0.5088	0.3708	0.1664	1.1754	0.2456	0.3568	0.3022	0.2038	0.4423
1431504_at	2310061N02Rik	0.3142	0.0854	0.0169	0.1926	0.0932	0.12	-0.0387	0.0019	-0.104	0.0305	-0.0149	-0.1941
1453657_at	2310065F04Rik	0.0445	0.0045	-0.0704	-0.0247	0.0488	-0.0956	-0.2547	-0.2085	-0.2752	-0.2105	-0.2176	-0.3596
1417243_at	2310065K24Rik	0.0435	0.1643	0.1898	-0.0358	-0.2122	-0.327	-0.1279	-0.1275	-0.1365	-0.2134	-0.2903	-0.2126
1430428_at	2310066F23Rik	-0.2026	0.2634	0.5053	0.1249	0.113	-0.1806	-0.0686	0.2606	0.3612	0.3245	0.1936	0.5005
1426984_at	2310067B10Rik	-0.1301	-0.2729	-0.246	-0.1916	-0.0337	0.0682	-0.0551	-0.0669	0.0451	-0.1747	-0.0193	-0.1522
1453448_at	2310067E19Rik	-0.1309	0.0937	0.0877	0.1203	-0.1671	-0.136	-0.1293	0.1821	0.0304	0.2957	0.4646	0.3125
1431764_at	2310067P03Rik	0.034	-0.0444	-0.0393	0.0382	-0.1213	0.0254	-0.1559	-0.141	-0.2418	-0.2924	-0.2069	-0.2564
1430412_at	2310068C19Rik	-0.3425	-0.1808	-0.0487	-0.0667	0.1567	-0.0473	-0.0178	-0.0143	0.0803	-0.341	-0.0294	-0.0126
1433022_at	2310068G24Rik	-0.0526	-0.1011	-0.0603	0.0109	-0.002	-0.0617	-0.0878	-0.0869	-0.1235	-0.1734	-0.1725	-0.1203
1433023_at	2310068G24Rik	0.0388	0.0656	0.0473	-0.0291	0.0075	0.0977	-0.0566	-0.1612	-0.0329	-0.214	-0.1705	-0.2415
1432268_at	2310068J16Rik	-0.0929	0.1194	0.1919	0.0371	-0.0964	0.0564	0.4181	0.183	-0.0191	-0.0988	-0.2099	-0.3085
1431599_at	2310069B03Rik	0.0805	0.0473	0.0608	0.1064	0.0056	-0.0489	0.0235	0.0288	0.0639	-0.0164	0.0234	-0.0349
1436198_at	2310075K07Rik	-0.1979	0.0277	0.0201	0.0498	-0.0234	-0.0782	0.5924	0.159	0.3413	0.2655	0.2329	0.2135
1433248_at	2310075M01Rik	0.174	0.1136	-0.0552	0.0207	0.0968	0.1389	-0.0747	0.0562	0.0835	0.1011	0.0397	-0.1001
1454524_at	2310075M01Rik	0.1771	0.0863	0.0244	0.1038	-0.0294	0.117	-0.1901	-0.0108	-0.1664	-0.1823	-0.073	-0.1051
1442077_at	2310076G05Rik	-0.3644	-0.921	-1.3914	-2.0189	-1.8818	-1.7091	-1.6301	-1.0587	-0.765	1.4865	-0.1416	0.983
1429505_at	2310076G13Rik	-0.504	-0.7462	-0.3455	0.1166	0.3429	0.6341	0.6017	0.2196	0.0083	-0.0473	0.5818	-0.0324
1453174_at	2310076G13Rik	-0.2497	-0.5363	-0.0381	0.3317	0.5716	0.6493	0.8138	0.393	0.5015	0.2638	0.4841	0.3691
1433201_at	2310079F09Rik	-0.0745	-0.143	-0.1243	-0.1689	-0.0846	-0.3275	-0.1019	-0.2601	-0.1517	-0.2577	-0.1217	-0.283
1460536_at	2310079F09Rik	8.00E-04	0.0822	-0.1112	0.0564	-0.066	0.113	-0.1184	0.0108	-0.0734	0.1331	0.2453	0.0318
1460410_at	2310079F23Rik	-0.0173	0.276	0.2679	0.1829	-0.0505	-0.2376	-0.1264	-0.2367	-0.0946	-0.2058	-0.3066	-0.2735
1454242_at	2310079G19Rik	0.2326	0.1333	0.1138	0.1168	0.0574	-0.0426	-0.1093	0.0645	-0.2181	-0.1076	-0.077	-0.1999
1417779_at	2310079N02Rik	-0.1202	-0.521	-0.5988	-0.4418	-0.124	-0.0683	-0.8465	-0.6698	-0.9592	-1.2119	-1.3762	-1.3439
1457774_at	2310079N02Rik	-0.3124	0.4304	0.822	0.4861	0.2006	-0.1975	0.3306	0.0221	-0.2286	-0.1764	-0.4586	-0.2445
1434124_x_at	2400001E08Rik	0.0676	0.2156	0.2017	0.1164	0.0126	-0.0078	0.0812	0.0401	0.1661	0.1152	-0.0614	0.0205
1448718_at	2400001E08Rik	0.0492	0.2527	0.2816	0.1035	-0.0429	-0.0275	0.0637	-0.0404	0.0911	-0.0866	-0.2542	-0.1784
1417463_a_at	2400001E08Rik /// Gm5510	0.0906	0.1278	0.1739	0.1135	0.0353	0.0809	0.1282	0.0538	0.1785	0.1633	0.0518	0.1076
1423837_at	2400003C14Rik	0.2344	-0.0969	-0.3313	-0.3382	-0.3673	-0.2278	-0.3552	-0.4366	-0.42	-0.3722	-0.192	-0.1572
1423838_s_at	2400003C14Rik	0.1813	-0.1211	-0.3176	-0.3677	-0.3149	-0.1859	-0.2414	-0.5523	-0.5233	-0.4206	-0.2278	-0.2073
1439834_at	2400009B08Rik	-0.1277	-0.1361	-0.1778	-0.3216	-0.1553	0.1052	-0.0071	-0.0608	-0.1056	-0.5342	-0.5235	-0.4613
1424564_at	2410001C21Rik	0.2631	0.2049	0.003	-0.3033	-0.6866	-0.922	-0.5051	-0.3184	-0.2451	-0.1024	-0.3166	-0.085
1445225_at	2410001C21Rik	-0.2181	-0.0879	-0.1293	-0.2836	-0.3133	-0.6794	-0.466	-0.0707	-0.1628	-0.4127	-0.4862	-0.3276
1460362_at	2410001C21Rik	-0.0071	0.0162	-0.0409	-0.2799	-0.4159	-0.4945	-0.6397	-0.5024	-0.6536	-0.819	-0.8934	-0.8102
1460672_at	2410002F23Rik	0.1393	-0.082	0.0524	-0.3418	-0.6364	-0.731	-0.7539	-0.3122	-0.1889	-0.4011	-0.4404	-0.2357
1428088_at	2410002I01Rik	-0.0043	0.0614	0.0024	-0.1376	-0.2609	-0.3841	-0.326	-0.1593	-0.248	-0.2403	-0.3947	-0.3435
1418667_at	2410002O22Rik	-0.0088	0.5776	0.5244	0.1603	-0.1823	-0.3909	-0.0991	-0.0245	-0.2992	-0.2949	-0.5522	-0.4271
1435377_at	2410002O22Rik	0.0591	0.2257	0.1311	0.0737	0.129	-0.0416	0.0998	0.0364	-0.0983	-0.1387	-0.1656	-0.1345
1453332_at	2410002O22Rik /// LOC100044479	-0.2155	0.1679	0.4011	0.044	-0.2676	-0.1172	-0.1474	-0.2172	-0.3557	-0.3401	-0.7673	-0.6329
1441939_x_at	2410003I16Rik	-0.5434	-0.6925	-0.5258	-0.4948	-0.3289	-0.1346	-0.2946	-0.9079	-0.7532	-0.6894	-1.117	-0.6127
1428495_at	2410003K15Rik	-0.0845	-0.1415	-0.0468	0.0397	0.1753	0.2626	0.0303	-0.1733	-0.272	-0.393	-0.407	-0.461
1429377_at	2410004A20Rik	-0.4633	-0.5944	-0.647	-0.6431	-0.6811	-0.7223	-0.4709	-1.1582	-1.1169	-1.7655	-1.402	-2.1135
1419174_at	2410004B18Rik	0.2914	0.3239	0.0458	-0.2265	-0.4783	-0.6131	-0.3387	-0.2948	-0.3132	-0.2524	-0.4685	-0.3443
1436612_at	2410004I01Rik	-0.3053	-0.6438	-0.1593	0.0481	-0.087	0.0583	-0.1246	-0.1803	-0.0593	-0.4175	-0.4392	-0.5601
1431991_at	2410004P03Rik	0.0171	-0.1306	-0.0825	-0.036	-0.217	-0.0393	-0.1228	-0.1447	-0.1864	-0.3461	-0.4432	-0.4279
1432500_at	2410006F04Rik	0.0774	0.1649	0.32	0.0546	-0.1856	-0.2471	-0.1644	-0.1946	-0.4212	-0.7486	-1.044	-0.9843
1454215_at	2410007B07Rik	-0.1238	-0.3991	-0.311	-0.1721	-0.4642	-0.8487	-1.5432	-1.8407	-2.7717	-3.0171	-3.5266	-2.9739
1432118_at	2410012E07Rik	0.1403	0.1516	0.2058	0.0719	-0.0814	0.0175	-0.0583	-0.3922	-0.3321	-0.388	-0.5057	-0.3926
1429818_at	2410012M07Rik	-0.3029	0.3147	0.2902	0.1427	0.3036	0.3547	0.9045	0.7336	0.5293	0.2636	0.2258	0.1631
1427237_at	2410015M20Rik	0.027	0.1008	0.0444	0.0545	0.0415	-0.1101	-0.0292	-0.1523	0.0063	-0.1062	-0.1804	0.0054
1427909_at	2410015M20Rik	-0.1057	-0.0244	0.0569	-0.0246	0.0277	-0.0272	-0.0469	0.0068	0.036	0.0309	0.1373	0.0785
1448413_at	2410016O06Rik	-0.0121	0.0304	-0.1235	-0.1916	-0.2569	-0.3847	-0.4272	-0.3801	-0.4969	-0.4418	-0.5334	-0.5174
1453394_at	2410017I17Rik	0.0411	-0.0122	0.0505	0.0723	0.0918	0.026	0.084	-0.2644	-0.3723	-0.2825	-0.4362	-0.2729
1430848_a_at	2410017P07Rik	-0.1652	0.0265	0.2165	0.1897	0.24	0.3531	0.0679	-0.4837	-0.7932	-0.6931	-0.3257	-0.4599
1441563_at	2410017P07Rik	0.1224	0.1074	0.0613	0.1095	0.1506	0.1259	-0.0246	0.0326	0.0105	0.1049	-0.0445	0.0036
1454047_a_at	2410017P07Rik	-0.1366	0.2304	0.5458	0.5784	0.7717	0.8435	0.645	0.0013	-0.0752	-0.1928	-0.002	0.0588
1455207_at	2410017P09Rik	0.0616	0.2028	0.2055	-0.0827	-0.4866	-0.6834	-0.1218	-0.2942	-0.3672	-0.5172	-0.6673	-0.6966
1430845_at	2410018L13Rik	-0.125	-0.5677	-0.2514	0.0503	0.4419	0.3682	-0.2208	-0.0503	-0.1262	-0.0135	0.2604	0.1121
1431317_at	2410018L13Rik	-0.1282	-0.2401	-0.1846	-0.3478	-0.0355	0.0466	-0.4316	0.1415	-0.1278	0.1123	0.7952	0.1447
1439113_at	2410018L13Rik /// Gm4983 /// Gm5977 /// Gm9229 /// Gm9237 /// Gm9282 /// Gm9292 /// Gm9309 /// Gm9312 /// LOC100043377	-0.0675	-0.547	-0.5802	-0.2176	0.4855	0.8451	-0.1629	0.0955	0.2052	-0.123	0.3225	0.2062
1447709_at	2410021H03Rik	0.1306	0.01	-0.0405	0.0293	-0.0232	-0.0404	-0.1219	-0.1552	-0.1796	-0.1737	-0.0614	-0.2596
1420113_s_at	2410022L05Rik	-0.0485	-0.1817	-0.259	-0.3338	-0.3652	-0.2372	-0.4585	-0.3274	-0.2961	-0.3122	-0.431	-0.4537
1420114_s_at	2410022L05Rik	-0.1051	-0.2391	-0.2522	-0.1964	-0.4346	-0.3625	-0.5123	-0.7936	-0.8224	-0.7872	-0.8391	-1.0476
1448971_at	2410022L05Rik	-0.1029	-0.2321	-0.276	-0.2976	-0.236	-0.1374	-0.4973	-0.2247	-0.1702	-0.2412	-0.3687	-0.4192
1441783_at	2410022M11Rik	0.0251	0.1038	-0.0065	0.0906	0.3117	0.4297	0.493	-0.0348	0.1999	-0.0439	0.188	0.108
1453081_at	2410022M11Rik	-0.3651	0.6643	0.8491	0.6854	0.7324	0.9889	1.5958	0.55	0.7432	0.5218	0.7614	0.4888
1431881_at	2410024F20Rik	0.1146	0.1527	0.0379	0.0593	0.1792	0.2314	-0.1151	0.0445	0.0983	0.1904	-0.0233	-0.0419
1432302_s_at	2410024N13Rik	-0.2421	-0.2011	-0.2539	-0.166	-0.1718	-0.3704	-0.3214	-0.2932	-0.3751	-0.3523	0.2344	0.0849
1452914_at	2410024N18Rik	0.1178	-1.0744	-0.967	-0.5252	-0.1282	0.7126	0.0916	-0.6576	-0.66	-0.9412	-0.7054	-0.8882
1428403_at	2410025L10Rik	0.2782	-0.2912	-0.4585	-0.6895	-0.5034	-0.5939	-0.6332	-0.592	-0.447	-0.6193	-0.4092	-0.3878
1428404_at	2410025L10Rik	0.2421	-0.3048	-0.7266	-0.8303	-0.7354	-0.661	-0.8892	-0.6549	-0.5066	-0.4369	-0.355	-0.2832
1458511_at	2410025L10Rik	0.2168	0.0021	0.0033	0.0345	-0.1407	-0.073	-0.1035	-0.1666	-0.2191	-0.2501	-0.276	-0.3923
1426495_at	2410042D21Rik	0.1736	-0.1974	-0.1926	-0.33	-0.5096	-0.4638	-0.482	-0.7294	-0.888	-0.9059	-1.0943	-0.9764
1433872_at	2410042D21Rik	0.1698	-0.0445	0.0096	0.0411	-0.0982	-0.1645	-0.193	-0.0789	-0.2625	-0.5574	-0.6447	-0.5651
1443314_at	2410042D21Rik	-0.5877	-0.163	-0.1865	-0.3825	-0.1659	0.3601	-0.2067	0.0645	-0.296	-0.2149	0.0179	-0.3572
1432964_at	2410049M19Rik	-0.0136	-0.0166	0.2068	0.0775	0.0456	-0.1906	-0.3054	-0.2297	0.0828	0.143	0.0086	-0.0745
1422107_at	2410066E13Rik	0.0298	-0.0906	-0.2628	-0.1092	-0.193	-0.077	-0.2701	-0.2844	-0.4635	-0.3872	-0.3573	-0.3581
1434581_at	2410066E13Rik	-0.3068	-0.9694	-1.1592	-0.7857	-0.0255	0.5851	-0.2749	-0.3097	-0.3992	-0.6326	-0.5906	-0.3661
1425146_at	2410075B13Rik	-0.1303	0.648	0.6417	0.6051	0.7667	0.6889	0.615	0.0408	-0.0946	-0.1182	-0.3394	-0.093
1425147_at	2410075B13Rik	-0.3008	-0.0332	-0.2108	-0.1865	0.1766	-0.2172	-0.1832	-0.0845	-0.1696	0.0449	-0.0947	-0.1039
1429203_at	2410076I21Rik	0.0145	0.1481	0.0862	-0.0596	-0.0598	-0.2965	-0.1983	-0.797	-0.8041	-0.8498	-0.8858	-0.5658
1441957_x_at	2410076I21Rik	0.0928	0.024	0.099	0.1108	0.0198	-0.153	-0.1093	-0.2929	-0.1178	-0.1728	-0.0857	-0.1825
1440381_at	2410085M17Rik	-0.0841	0.1081	0.2211	0.1986	-0.0741	-0.3308	-0.4057	-0.042	-0.1332	-0.1989	-0.4472	-0.3362
1430273_at	2410087M07Rik	-0.4194	-0.5178	-0.2821	-0.3155	-1.0946	-2.0826	-1.9623	-2.0156	-2.6524	-2.6792	-2.7621	-2.6345
1437439_at	2410089E03Rik	-0.4645	-0.4666	-0.4867	-0.4429	-0.4793	-0.2267	-0.3824	-0.2016	-0.2713	-0.0821	-0.0016	-0.3628
1441571_at	2410089E03Rik	-0.368	-0.3952	-0.3167	-0.3226	-0.3388	-0.4806	-0.6723	-0.3218	-0.6828	-0.6612	-0.3519	-0.6864
1443422_at	2410089E03Rik	-0.1901	-2.00E-04	-0.1905	-0.1005	-0.2465	-0.2971	-0.2383	-0.0346	-0.2484	-0.1684	-0.0751	-0.2625
1443691_at	2410089E03Rik	-0.2216	-0.0629	-0.2231	-0.1006	-0.1185	-0.0356	-0.0708	-0.1168	-0.2671	-0.0832	-0.0845	-0.3128
1444220_at	2410089E03Rik	0.1566	-0.0352	-0.2163	-0.0967	0.0513	-0.0323	0.0289	-0.1209	-0.1309	-0.1767	-0.1228	-0.1176
1458493_a_at	2410089E03Rik	0.0683	0.0823	0.0722	0.0167	0.0134	-0.053	0.0922	0.0583	0.193	0.3213	0.3115	0.2767
1452951_at	2410089E03Rik /// LOC100044774	-0.1525	-0.1507	-0.1482	-0.0873	-0.0476	-0.0436	0.0754	0.0928	0.1242	-0.0262	-0.1121	-0.1001
1427904_s_at	2410091C18Rik	-0.0258	-0.2657	-0.3099	-0.3274	-0.1174	0.0118	-0.364	-0.5382	-0.6578	-0.7913	-0.7337	-0.7805
1432515_at	2410124H12Rik	-0.1611	-0.5716	-0.7183	-0.3428	-0.1703	0.2266	-0.7162	-0.4486	-0.4881	-0.7268	-0.8884	-0.9137
1429458_at	2410127L17Rik /// LOC677553	0.0383	0.0968	0.0685	-0.0424	-0.1657	-0.1865	-0.2469	-0.4482	-0.4948	-0.4947	-0.6531	-0.6558
1437552_at	2410127L17Rik /// LOC677553	0.1278	0.2013	0.1459	0.0274	-0.1432	-0.2201	-0.2071	-0.29	-0.3449	-0.3766	-0.6307	-0.6561
1434663_at	2410129H14Rik	0.0661	-0.2085	-0.1051	-0.1389	-0.1423	0.0424	-0.2814	-0.4787	-0.3552	-0.4286	-0.048	-0.2233
1434664_at	2410129H14Rik	0.1207	-0.2263	-0.2135	-0.3196	-0.2941	-0.176	-0.4488	-0.5514	-0.3234	-0.1255	0.0952	0.0564
1446290_at	2410129H14Rik	-0.0446	-0.0553	-0.1113	0.0786	-0.0695	0.0733	-0.1756	-0.1922	-0.3728	-0.1379	-0.2703	-0.1898
1455052_a_at	2410129H14Rik	0.0994	-0.2008	-0.1384	-0.1004	-0.005	0.1175	-0.101	-0.3026	-0.2146	-0.2062	0.1102	-0.0033
1431108_at	2410131K14Rik	0.072	0.5131	0.3782	0.1749	-0.1796	-0.379	0.2225	-0.2319	-0.0153	-0.1149	-0.3407	-0.1764
1455935_at	2410131K14Rik	0.2544	0.9215	0.9073	0.4463	-0.1444	-0.4396	0.6929	-0.0677	0.0498	-9.00E-04	-0.3068	0.0205
1442388_at	2410137F16Rik	0.1362	0.0477	-0.1063	-0.0249	-0.0612	0.0166	-0.2285	-0.326	-0.4216	-0.0814	0.4773	0.7046
1432454_at	2410137M14Rik	0.198	0.1512	0.1377	0.1552	0.0576	-0.0185	-0.0023	0.198	0.4467	0.3823	0.5205	0.5176
1442015_at	2500002B13Rik	0.1351	-0.0123	0.0276	-0.2097	-0.3909	-0.2687	-0.1808	-0.4704	-0.7151	-1.0964	-1.1361	-0.8395
1423408_a_at	2500003M10Rik	0.179	0.3091	0.2731	0.1608	-0.0392	-0.1577	0.1752	0.1433	0.1013	0.0431	0.1185	-0.0114
1423409_a_at	2500003M10Rik	0.0726	0.0671	0.1241	-0.0559	-0.1916	-0.3151	-0.1552	-0.1645	-0.2867	-0.4062	-0.4	-0.337
1430305_at	2500004C02Rik	0.0725	0.0521	0.097	0.1004	-0.0134	-0.0016	0.0687	-0.063	0.0025	-0.0728	-0.0099	-0.117
1457675_at	2510002D24Rik	-0.3159	-0.1893	0.0404	0.4197	0.5565	0.5556	0.6223	0.3457	0.199	0.2009	0.23	0.1891
1443679_at	2510003B16Rik	0.0506	-0.5062	-0.7324	-0.2603	0.2622	0.7459	0.0818	-0.4318	-0.3087	-0.4202	-0.4871	-0.4004
1432593_at	2510003E04Rik	0.2079	0.0076	0.0772	0.1541	0.1887	-0.1111	0.0014	-0.0465	0.051	-0.0474	-0.1268	-0.1023
1452874_at	2510003E04Rik	-0.035	0.343	0.3753	0.2749	0.2826	0.4273	0.4801	0.171	0.0517	0.0302	0.0077	0.1177
1415763_a_at	2510006D16Rik	-0.0551	0.1657	0.2981	0.2519	0.1489	0.057	0.379	0.1512	0.3264	0.372	0.2458	0.3661
1425054_a_at	2510006D16Rik	-0.0194	0.1686	0.2691	0.2471	0.1791	0.0856	0.379	0.2836	0.3704	0.5211	0.4103	0.4751
1428097_at	2510009E07Rik	0.1845	0.2769	0.2946	0.5028	1.4213	2.4909	2.3681	3.4171	3.5274	3.8538	3.6548	4.2696
1440062_at	2510009E07Rik	0.0079	-0.0062	-0.1111	-0.0656	0.021	0.0027	0.1136	0.3793	0.415	0.3963	0.0031	0.3855
1452760_at	2510012J08Rik	-0.0841	0.1839	0.2838	0.1418	-0.1607	-0.5128	-0.1835	0.2568	0.2244	0.224	-0.1429	0.0939
1430906_at	2510016G02Rik	0.0575	0.0352	0.0041	0.1205	0.0274	0.049	-0.0974	0.1509	-0.0437	-0.1865	0.0391	-0.2637
1430393_at	2510017J16Rik	-0.3763	-0.5509	-0.2294	-0.0391	-0.387	-0.2108	-0.4716	0.2646	-0.7601	-0.5918	0.1425	-0.4644
1432650_at	2510019K15Rik	0.0037	0.1349	-0.0063	0.3029	-0.0698	0.1234	-0.2043	-0.204	-0.194	-0.1033	-0.2046	-0.3386
1432651_at	2510019K15Rik	0.1233	0.0388	-0.0792	0.0974	-0.0631	-0.2398	-0.1589	-0.2084	-0.1075	-0.0174	-0.1306	-0.264
1429245_at	2510022D24Rik	0.1156	0.3095	0.4541	0.1902	-0.0551	-0.3573	0.0413	-0.2635	-0.1523	-0.0442	-0.0548	-0.0919
1453066_at	2510022D24Rik	0.0809	0.2567	0.1437	0.2591	0.0222	0.0122	-0.0188	-0.1189	-0.2679	-0.2806	-0.0225	-0.198
1420732_at	2510027J23Rik	0.2558	-0.1964	4.00E-04	0.1794	0.0337	-0.1548	-0.1731	-0.2992	-0.4425	-0.4956	-0.2734	-0.5093
1438646_x_at	2510039O18Rik	0.174	-0.0318	-0.2389	-0.2523	-0.3389	-0.2362	-0.2404	-0.2096	-0.1798	-0.2412	-0.1398	-0.1917
1451078_at	2510039O18Rik	0.245	0.0183	-0.2139	-0.3536	-0.3273	-0.2083	-0.2847	0.0181	0.0553	0.053	0.0169	0.0579
1431679_at	2510042H12Rik	0.1161	0.0058	0.0776	0.008	-0.0062	-0.0275	-0.201	-0.041	-0.1564	-0.1327	-0.1837	-0.2711
1420430_a_at	2510048L02Rik	-0.0533	-0.0377	-0.197	0.1815	0.3756	0.2811	0.2847	0.1809	0.3239	-0.009	0.1597	0.1696
1423216_a_at	2510049I19Rik	0.1239	0.4616	0.4972	0.2171	0.0775	-0.1456	0.1465	0.1728	0.2572	0.289	0.116	0.288
1423217_a_at	2510049I19Rik	-0.0351	0.5273	0.5888	0.4182	0.2978	0.1316	0.4589	0.2436	0.3183	0.4566	0.3016	0.4164
1440916_at	2510049J12Rik	0.0838	0.0783	0.0177	-0.0241	0.0993	0.1771	0.4325	0.2766	0.2955	0.3085	0.6403	0.555
1429126_at	2600001M11Rik	0.0125	0.1142	0.218	0.1829	0.1686	-0.0086	0.0981	0.1991	0.3523	0.2725	0.1775	0.2501
1429967_at	2600002B07Rik	0.0261	-0.0987	0.0085	0.0135	-0.0609	0.0488	-0.045	0.0462	-0.0835	-0.0015	0.1853	-0.0657
1432448_at	2600006K01Rik	-0.0278	0.1681	0.221	0.0778	0.1967	0.1328	0.2089	-0.1079	0.1064	0.3225	0.1772	0.1938
1430946_at	2600014E21Rik	0.1858	0.0129	-0.0068	0.0778	-0.0799	-0.1337	-0.2082	-0.1638	-0.1601	-0.0705	-0.0411	-0.2625
1428552_at	2610001J05Rik	-0.0633	0.0965	0.2605	0.1255	0.058	0.1686	0.3409	0.2078	0.3055	0.3646	0.4149	0.4575
1448002_x_at	2610001J05Rik	0.2068	0.1788	0.1817	0.0504	-0.015	-0.0368	0.1017	0.1034	0.1445	0.0586	-0.0021	-0.2373
1429812_at	2610002D18Rik	0.0462	0.0845	0.0397	-0.0082	0.0838	0.0133	-0.275	-0.2958	-0.3184	-0.3116	-0.7345	-0.6154
1440826_s_at	2610002I17Rik	-0.012	0.2882	0.4895	0.3476	0.0746	-0.0997	0.2429	0.1547	0.1043	0.1191	-0.0568	0.1049
1453296_at	2610002I17Rik	-0.0539	0.1241	0.2543	0.2128	0.1053	0.0606	0.1709	0.3257	0.3342	0.2936	0.2712	0.3933
1431003_a_at	2610002J02Rik	-0.1894	-0.0923	0.0851	0.3057	0.6538	0.8531	0.5108	0.2755	0.2804	-0.0154	-0.1888	-0.1577
1438154_x_at	2610002J02Rik	-0.1538	0.0058	0.0619	0.2444	0.5725	0.6245	0.3477	0.3993	0.2836	0.1154	-0.0353	-0.083
1456310_a_at	2610002J02Rik	-0.1726	-0.0183	0.1298	0.3863	0.7601	0.8912	0.4921	0.5163	0.4329	0.1043	-0.0315	-0.0447
1428561_at	2610002J23Rik	0.1153	-0.1378	-0.1595	-0.1399	-0.2219	-0.2286	-3.00E-04	-0.1927	-0.3022	-0.3178	-0.3094	-0.3106
1419690_at	2610002M06Rik	0.0344	-0.0732	-0.1724	-0.1914	-0.222	-0.1683	0.0017	-0.5841	-0.4658	-0.5959	-0.5013	-0.662
1453078_at	2610002M06Rik	0.0297	-0.399	-0.6586	-0.3877	0.0327	0.0131	0.3103	-0.1974	0.2348	0.0636	0.6817	0.4485
1430361_at	2610005M20Rik	-0.0448	-0.1229	0.023	-0.0382	-0.0064	-0.147	-0.1137	0.0922	0.0364	0.1047	-0.0697	-0.0816
1453542_at	2610007B07Rik	-0.1202	-0.067	-0.1542	-0.0727	-0.0709	-0.2082	-0.2932	-0.1926	-0.2289	-0.0656	-0.0419	-0.1102
1429281_at	2610008E11Rik	0.2737	0.1244	0.259	0.1206	0.049	-0.0677	0.777	0.3562	0.8382	1.13	1.2949	1.2105
1453966_at	2610008G14Rik	0.1723	0.0155	-0.0675	0.026	-0.1227	-0.1617	-0.3782	-0.1712	-0.3099	-0.1928	-0.4636	-0.3944
1432890_at	2610011E03Rik	0.1379	0.002	-0.04	-0.1096	-0.0789	-0.2732	-0.1891	-0.3082	-0.0753	-0.0568	-0.1502	-0.1355
1454404_at	2610011E03Rik	0.0186	-0.132	-0.2091	-0.2014	-0.0197	-0.2042	-0.1267	-0.2635	-0.1052	0.0675	0.2063	-0.2477
1433051_at	2610011I18Rik	0.0267	0.0362	-0.1822	-0.2167	-0.1152	-0.1906	-0.3235	-0.294	-0.2366	-0.2692	-0.1644	-0.386
1454453_at	2610011I18Rik	0.0875	-0.1623	-0.0917	-0.1462	-0.078	-0.1353	-0.0583	-0.0482	-0.0752	-0.0142	-0.1245	0.031
1432606_at	2610012C04Rik	-0.0876	0.2474	0.2204	0.2194	0.2334	0.177	-0.0909	-0.0219	-0.1849	0.0663	0.0275	0.0098
1432607_at	2610012C04Rik	-0.0014	0.0154	-0.09	0.0368	-0.0111	-0.2059	-0.1748	-0.1146	-0.1803	-0.2937	-0.0963	-0.2744
1455135_at	2610014I16Rik	0.0404	-0.3245	-0.3202	-0.246	-0.2255	0.0362	-0.0395	-0.2389	-0.0329	-0.2151	0.0361	0.0151
1427497_at	2610015P09Rik	-0.0204	-0.1068	-0.0812	0.025	-0.2224	-0.4617	-0.2879	-0.2219	-0.1189	-0.0499	-0.2493	-0.2306
1453971_at	2610015P09Rik	-0.1241	-0.1176	-0.1217	-0.0463	-0.2762	-0.2898	-0.2213	-0.4111	-0.5168	-0.5602	-0.3731	-0.5469
1435678_at	2610017I09Rik	0.078	0.0587	-0.0506	0.0023	-0.0703	-0.1275	-0.0461	0.2733	0.7372	1.2577	1.9756	2.2532
1419032_at	2610018G03Rik	-0.156	-0.3446	-0.4719	-0.3225	0.023	0.3631	0.1024	-0.0242	-0.2122	-0.4206	-0.2903	-0.9186
1419033_at	2610018G03Rik	-0.144	-0.5723	-0.6434	-0.4875	0.0595	0.4243	0.0502	0.2814	0.2126	-0.309	-0.3875	-0.9379
1419798_at	2610019E17Rik	0.0446	0.3546	0.4637	0.3358	-0.3181	-0.9738	-0.8446	-0.2456	-0.4704	-1.1273	-1.4037	-1.4815
1428357_at	2610019F03Rik	0.4367	-0.2052	-0.2122	-0.1152	0.1415	0.2588	-0.2494	-0.4777	-0.7442	-0.4574	-0.9584	-0.2439
1429202_at	2610019N06Rik	-0.0981	0.6184	0.4774	-0.0319	0.1317	0.3653	0.8527	0.1424	0.1043	-0.0745	0.3149	0.2126
1430618_at	2610020C07Rik	-0.2436	-0.2799	-0.2604	0.1585	-0.1609	0.5092	-0.2458	-0.1901	-0.3703	-0.2284	0.4162	-0.413
1456666_at	2610020C07Rik	0.2076	0.3961	0.2439	0.4322	0.2406	0.2287	0.2992	0.2801	0.3654	0.2371	0.213	0.2749
1420101_at	2610020H08Rik	0.0524	0.0126	-0.1774	-0.013	0.191	0.0628	0.0438	-0.0671	-0.0289	-0.0829	0.1746	-0.1387
1430214_a_at	2610020H08Rik	-0.264	0.4142	0.5588	0.4398	0.5077	0.6607	1.0352	0.4425	0.7383	0.5597	0.8349	0.7973
1430215_at	2610020H08Rik	-0.0146	0.6286	0.7285	0.6204	0.7053	0.9054	1.1638	0.4871	0.6996	0.4987	0.5209	0.69
1434327_at	2610020H08Rik	-0.0641	0.4295	0.4961	0.4795	0.7793	1.0224	1.0995	0.3386	0.6692	0.6155	0.8531	0.6777
1436673_at	2610020H08Rik	0.2235	0.0825	-0.3737	-0.3236	-0.2583	-0.1477	-0.0895	-0.3104	-0.3545	-0.3405	-0.3745	-0.284
1453627_at	2610020P09Rik	-0.024	-0.0631	-0.1458	-0.0744	-0.2525	-0.0637	-0.2551	-0.166	-0.2078	-0.1138	0.2962	0.0087
1438786_a_at	2610021A01Rik	0.2722	-0.2837	-0.3015	-0.4233	-0.4216	-0.6541	-0.928	-0.524	-0.8765	-1.0746	-1.1634	-1.2859
1433355_at	2610021J01Rik	-0.0728	-0.079	-0.2627	-0.0015	-0.0646	0.0413	-0.2159	-0.2424	-0.2247	-0.2227	-0.2128	-0.3181
1433356_at	2610021J01Rik	0.2199	-0.1161	-0.0102	-0.0654	0.0669	-0.0469	-0.2708	-0.3027	-0.3245	-0.408	-0.5167	-0.5069
1430339_at	2610021K21Rik	0.0327	-0.6897	-0.2818	0.1498	0.4077	0.6717	0.6387	-0.0671	0.1889	-0.0019	0.1202	-0.0067
1431666_at	2610021K21Rik	0.0757	0.072	-0.0785	0.0745	-0.0164	-0.0926	-0.2789	-0.2211	-0.2228	-0.2787	-0.3062	-0.3252
1431667_s_at	2610021K21Rik	-0.1924	-0.477	-0.3575	-0.3147	-0.1299	0.1289	-0.0658	-0.4804	-0.3579	-0.7624	-0.6876	-0.6351
1429556_at	2610024B07Rik	-0.0703	0.0628	-0.196	-0.4093	-0.379	-0.3455	-0.0259	0.2176	0.2615	0.4118	0.3794	0.4433
1432961_at	2610024D14Rik	0.0685	-0.0235	-0.0023	0.0452	-0.1739	-0.1292	-0.027	-0.117	-0.2148	-0.1116	-0.1733	-0.1571
1432962_at	2610024D14Rik	-0.1531	-0.2023	-0.4434	-0.3252	-0.2942	-0.1657	-0.2188	-0.3228	0.0013	-0.0015	0.8136	-0.0779
1418222_at	2610024G14Rik	0.1144	-0.1352	-0.2352	-0.344	-0.4615	-0.2825	-0.5699	-0.3048	-0.1352	-0.1822	-0.3221	-0.2794
1454178_at	2610027F03Rik	0.0775	0.0758	-0.1392	-0.0626	-0.0359	-0.1403	-0.3011	-0.2583	-0.3806	-0.2046	-0.1355	-0.5481
1442445_at	2610027H17Rik	-0.5984	-0.1925	-0.1579	-0.6161	-0.6555	-0.8035	-0.8717	0.2409	0.8225	0.2268	0.3158	-0.0498
1444060_at	2610027K06Rik	0.0765	0.1967	-0.0392	0.0553	0.0863	0.0795	0.1661	-0.2435	-0.1309	-0.0399	0.237	0.5113
1451039_at	2610027L16Rik	-0.112	-0.0341	0.0387	-0.0186	-0.0353	-0.2616	-0.4709	-0.1844	-0.3664	-0.3621	-0.6902	-0.552
1421089_a_at	2610028A01Rik	0.0109	0.1845	0.2663	0.0131	-0.3568	-0.8268	-0.504	-0.1819	-0.1439	0.0381	-0.2595	-0.1251
1431551_at	2610028D06Rik	0.082	-0.1615	0.0593	0.1456	0.1905	0.2265	-0.0157	-0.1331	0.0027	-0.0054	0.0702	0.0349
1456708_at	2610028E06Rik	0.1494	-0.0408	0.012	0.1545	-0.0674	0.0215	-0.0643	-0.1569	-0.2409	0.1181	-0.1906	0.0827
1453919_at	2610028H24Rik	0.0263	5.00E-04	-0.0276	0.0849	0.0312	-0.0335	-0.108	-0.1677	-0.202	-0.196	-0.2125	-0.274
1460474_at	2610028L16Rik	-0.5453	-0.2111	-0.1914	-0.4719	-0.141	-0.0374	-0.3167	0.5253	0.4848	0.6505	0.6277	0.6879
1417921_at	2610029G23Rik	0.015	0.1068	0.2494	0.214	0.0966	-0.1614	-0.2636	-0.0306	-0.1671	-0.1943	-0.408	-0.4588
1428897_at	2610029I01Rik	-0.178	-0.4977	-0.2672	-0.1438	0.1064	0.3649	0.2322	-0.1995	0.0112	0.0346	0.1441	0.1904
1427937_at	2610030H06Rik	0.099	5.00E-04	0.1498	0.1016	-0.0217	0.0773	0.1928	0.0399	-0.0531	0.0759	0.0417	0.0952
1434232_a_at	2610030H06Rik	-0.0983	0.2651	0.5467	0.4837	0.3948	0.0416	0.5868	0.6776	0.7408	0.6847	0.7652	0.9184
1434233_at	2610030H06Rik	-0.0946	0.2405	0.4455	0.4183	0.2104	0.0253	0.5999	0.4809	0.6229	0.6233	0.6631	0.8753
1452607_at	2610030H06Rik	0.0074	0.2221	0.2203	0.0547	0.0423	0.0434	0.3644	-0.0117	0.0358	0.065	-0.0779	0.132
1430264_at	2610030P05Rik	-0.0395	0.0819	0.0677	0.0066	0.213	0.1901	0.1744	0.1704	0.2757	0.4698	0.2155	0.3934
1428450_at	2610034B18Rik	-0.1008	0.0569	0.0958	-0.0837	0.0678	-0.0571	0.5158	0.1744	0.4818	0.957	0.8833	1.1798
1460483_at	2610034E01Rik	-0.2729	0.7604	1.4219	0.9971	0.372	-0.2234	1.399	0.811	0.8231	1.186	0.6716	1.1964
1425408_a_at	2610034M16Rik	0.0486	-0.1643	-0.1251	-0.1574	-0.0353	-0.1735	-0.0843	0.3951	0.496	0.0627	0.4581	0.1626
1447695_at	2610035D17Rik	0.1242	-0.0028	-0.0329	0.0096	-0.1991	-0.0439	-0.2624	-0.4249	-0.266	-0.2838	-0.457	-0.395
1453261_at	2610035D17Rik	-0.2302	-0.154	0.1733	0.4694	0.8547	1.1492	1.0466	0.5833	0.6614	0.3861	0.5139	0.3805
1430350_at	2610035F20Rik	0.0551	0.3807	0.2161	0.179	-3.00E-04	-0.1335	0.1395	-0.6468	-0.6341	-0.69	-0.726	-0.7048
1427080_at	2610036D13Rik	-0.0349	0.0059	-0.0777	-0.0359	0.0899	0.2019	-0.1109	-0.2516	-0.3001	-0.5199	-0.622	-0.6783
1429156_at	2610036L11Rik	0.0091	-0.1226	-0.2807	-0.3935	-0.3034	-0.1317	-0.1926	-0.0029	-0.0389	-0.4071	-0.3773	-0.5515
1453053_at	2610036L11Rik	0.1175	0.4484	0.5164	0.4244	0.2993	0.1203	0.6539	0.6961	0.6611	0.3685	0.209	0.2796
1453519_at	2610037D02Rik	-0.1485	-0.3055	-0.3486	-0.41	-0.4213	-0.6716	-0.6203	-0.9989	-1.1571	-1.5008	-1.6909	-1.7313
1459189_at	2610037D02Rik	-0.0863	-0.0164	0.0361	0.0767	0.1101	-0.0901	0.2941	-0.5199	-0.418	-0.8836	-0.8284	-0.9951
1459515_at	2610037D02Rik	0.0635	-0.0027	0.0707	-0.0635	0.0393	0.1007	0.1649	0.0335	0.3017	0.1255	0.336	0.2089
1428483_a_at	2610039C10Rik	0.0939	0.1446	0.0714	0.0736	0.0341	0.1184	-0.0242	0.0173	0.0523	-0.0025	-0.0703	-0.0316
1453314_x_at	2610039C10Rik	0.0308	0.1471	0.0717	0.0633	0.0169	0.1762	0.0185	-0.0612	-0.0363	-0.1071	-0.1098	-0.1159
1428693_at	2610044O15Rik	0.2683	0.2383	0.1511	-0.0443	-0.0799	-0.1708	-0.1043	-0.0044	0.0261	-0.1316	-0.1216	-0.2755
1452876_x_at	2610044O15Rik	0.3575	0.3674	0.2235	0.1817	-0.0532	-0.0733	0.119	0.0704	0.0219	-0.0187	-0.1552	-0.161
1434300_at	2610101N10Rik	-0.3962	-0.3772	-0.3877	-0.3402	-0.4368	-0.0949	-0.6501	-0.3399	-0.8162	-0.7217	-0.3643	-0.9538
1454914_at	2610101N10Rik	-0.0086	0.0126	-0.05	-0.0635	0.0385	0.0652	-0.1969	-0.0902	-0.2592	-0.2631	-0.4255	-0.3975
1455351_at	2610101N10Rik	-0.0589	-0.3258	-0.397	-0.4344	-0.262	-0.3122	-0.7238	-0.5184	-0.6478	-0.9365	-1.0907	-1.0239
1455352_at	2610101N10Rik	-0.0953	-0.3817	-0.4631	-0.4499	-0.2628	-0.3025	-0.7522	-0.4983	-0.6519	-1	-0.9562	-0.9416
1432773_at	2610105M22Rik	0.184	0.1328	0.0294	0.0198	-0.0364	-0.0063	-0.0704	-0.0376	-0.1383	-0.2066	0.0245	-0.143
1432774_at	2610105M22Rik	0.1537	0.0624	-0.092	0.0472	-0.1454	-0.1152	-0.2164	-0.0207	-0.0635	-0.0414	-0.084	-0.1736
1432152_at	2610109H07Rik	-0.0053	0.0205	-0.1102	0.0544	-0.0041	-0.0885	-0.0662	-0.0879	0.1296	0.3095	0.6048	0.6657
1456158_at	2610109H07Rik	0.1936	0.2427	-0.0918	0.0848	0.0304	-0.0462	0.1117	0.191	0.4064	0.8073	1.0542	1.2014
1429006_s_at	2610110G12Rik	0.0336	-0.1791	-0.273	0.0106	0.3982	0.5726	0.1086	0.2917	0.7175	0.7513	1.079	1.0616
1429603_at	2610110G12Rik	-0.0205	-0.0797	0.0657	0.0241	-0.059	-0.1329	0.1518	0.3784	0.5028	0.5332	0.586	0.5341
1435381_at	2610110G12Rik	-0.229	-0.064	-0.0943	-0.0076	0.2075	0.4367	-0.0242	0.5999	0.8509	0.9512	1.1467	1.0527
1452979_at	2610110G12Rik	0.105	-0.1066	-0.0844	-0.119	-0.3077	-0.331	-0.117	0.0078	0.2432	0.3793	0.8576	0.9983
1420267_at	2610201A13Rik	0.0391	0.0404	0.102	-0.1844	-0.154	-0.1267	-0.1378	-0.159	-0.3927	-0.3405	-0.2934	-0.3219
1420268_x_at	2610201A13Rik	-0.0134	0.1397	-0.0742	0.0501	-0.0589	-0.1153	-0.0511	-0.0272	-0.1736	-0.0121	-0.0349	-0.1114
1439516_at	2610201A13Rik	0.0207	0.1946	0.426	0.3832	0.2129	-0.3617	-0.0633	0.217	0.3146	0.206	0.1161	0.1491
1457593_at	2610202C22Rik	-0.234	0.551	0.613	0.3907	0.3501	0.0443	0.5453	0.2523	0.2611	0.2807	0.1227	0.1736
1455160_at	2610203C20Rik	0.3415	1.0229	1.0117	-0.0432	0.0295	0.1059	0.5123	1.5457	2.5451	3.4477	3.5992	4.2225
1453958_at	2610203C22Rik	-0.061	-0.0802	0.0391	0.1446	0.2277	0.0254	-0.0449	-0.2709	-0.2757	-0.2547	-0.365	-0.3023
1432184_a_at	2610204M08Rik	-0.0534	-0.1269	-0.1243	-0.1966	-0.3306	-0.2036	-0.2514	-0.0501	-0.0118	0.1966	-0.2252	0.0773
1436216_s_at	2610204M08Rik	-0.3215	-0.6067	-0.6134	-0.6861	-0.5777	-0.446	-0.5409	-0.025	-0.185	0.2155	-0.3392	0.0623
1453431_at	2610206C17Rik	0.0434	0.0196	0.09	0.1264	-0.1072	-0.2967	-0.0838	-0.0836	0.1781	0.0212	0.5379	0.4594
1423357_at	2610209A20Rik	-0.2829	0.3696	0.5184	0.448	0.3491	0.2734	0.4958	0.3662	0.3281	0.1929	0.2287	0.1626
1430923_at	2610300M13Rik	-0.0089	5.00E-04	-0.0092	-0.0371	-0.0645	-0.034	0.1057	0.6469	0.5866	0.202	-0.2232	0.024
1429451_at	2610301B20Rik	-0.161	-0.795	-0.6679	-0.3088	-0.0038	0.4603	-0.2137	-0.2722	-0.3301	-0.3043	0.0349	-0.039
1443280_at	2610301B20Rik	0.1512	0.2053	0.1289	0.1017	0.227	0.1354	0.0917	0.0404	0.2478	0.0835	0.0755	-0.065
1429946_at	2610301F02Rik	-0.1132	-0.1071	-0.0574	-0.0952	-0.1341	-0.1008	-0.3206	-0.3223	-0.3892	-0.3552	-0.3383	-0.2394
1447250_a_at	2610301F02Rik	0.1631	-0.0619	0.0014	-0.0881	0.0263	-0.1253	-0.1354	-0.253	-0.2748	-0.3524	-0.2895	-0.3539
1447251_x_at	2610301F02Rik	0.12	0.0988	0.1902	0.1011	-0.0121	-0.0728	-0.1031	-0.1186	-0.0378	0.0355	-0.0985	-0.225
1457681_at	2610301F02Rik	-0.0145	-0.0373	-0.1714	-0.1373	-0.19	-0.1387	-0.1481	-0.2812	-0.1775	-0.2745	-0.3186	-0.3547
1426012_a_at	2610301G19Rik	-0.1635	0.2887	0.3473	0.3595	0.1695	-0.0651	0.2063	0.3318	0.6418	0.8018	1.0113	1.0466
1432599_at	2610301H18Rik	-0.1014	0.3339	0.0942	-0.0405	0.0391	0.1137	0.3895	-0.2	-0.1031	-0.3349	-0.2451	-0.2862
1431674_at	2610303G11Rik	0.1796	-0.0321	-0.0071	0.0855	0.04	-0.1736	-0.1509	-0.1447	-0.1833	-0.3121	-0.2317	-0.2657
1428604_at	2610305D13Rik	0.437	0.3076	0.5176	0.3836	0.1567	-0.1658	-0.0945	0.467	-0.0434	-0.6107	-1.1767	-1.0699
1452988_at	2610306M01Rik	-0.0717	0.3034	0.4164	0.3361	0.3831	0.6429	1.1983	0.5558	0.6593	0.5552	0.8244	0.7487
1430083_at	2610307P16Rik	0.0507	-0.0948	-0.1325	0.002	-0.0204	0.0762	-0.0026	-0.1285	0.5505	0.5133	0.5953	0.5025
1433221_at	2610311E24Rik	0.0238	0.0381	-0.1269	0.1023	-0.0042	-0.1139	-0.1875	-0.1122	-0.2454	-0.112	-0.0985	-0.3182
1433222_at	2610311E24Rik	0.3103	0.1043	0.1544	0.106	0.0634	0.0494	0.1381	0.0237	-0.0304	0.0071	-0.0986	-0.295
1430876_at	2610312I10Rik	-0.0784	-0.104	0.0217	0.1138	0.2368	0.2738	0.2197	0.5726	0.5108	0.3848	0.605	0.4662
1458702_at	2610316D01Rik	0.259	0.1154	-0.1804	0.1463	-0.0346	-0.0794	-0.1234	-0.1632	-0.0778	-0.021	0.022	-0.1539
1430011_at	2610317O13Rik	0.0366	-0.0894	-0.091	-0.1029	-0.1608	0.0999	-0.094	-0.3275	-0.2153	-0.1598	-0.0509	-0.3353
1429268_at	2610318N02Rik	0.0296	-0.0375	-0.0697	-0.2088	-0.2626	-0.0543	-0.5472	-0.3156	-0.241	-0.3547	-0.0758	-0.2691
1438429_at	2610319H10Rik	-0.4162	-0.5108	-0.5534	-0.726	-0.5445	-0.6597	-0.6694	-0.3856	-0.4654	-0.4084	-0.3733	-0.401
1426820_at	2610507B11Rik	-0.2474	-0.2843	-0.3208	-0.4026	-0.2326	-0.1643	-0.2583	0.0493	0.019	-0.0206	-0.2239	-0.1586
1455905_at	2610507B11Rik	-0.5758	-0.7541	-0.9617	-0.4334	-0.7608	-0.008	-0.9065	-0.2035	-1.098	-0.4448	0.2361	-0.7167
1431141_at	2610507I01Rik	0.2231	0.09	0.1188	0.2099	0.1431	0.0914	0.0167	0.0228	-0.0429	0.0703	0.2744	-0.0234
1453749_at	2610507I01Rik	0.1343	0.1173	0.1445	0.1361	0.1377	0.2623	0.3305	0.3319	0.3224	0.4161	0.3346	0.4785
1429244_at	2610524H06Rik	-0.1732	-0.4725	-0.2918	-0.1838	0.1544	0.6085	0.4957	0.2319	0.3926	-0.0126	-0.0356	-0.121
1435639_at	2610528A11Rik	0.2377	-0.1614	-0.2625	-0.2125	-0.2163	-0.1195	-0.3371	-0.5565	-0.5803	0.1411	0.2556	0.5642
1429232_at	2610528B01Rik	6.00E-04	-0.2962	-0.2169	-0.0693	0.2651	0.4044	-0.3158	-0.1243	-0.0946	-0.1799	0.7084	0.0462
1428519_at	2610528E23Rik	-0.1824	0.0284	0.1086	0.1461	0.2983	0.0525	-0.2205	0.1296	-0.262	-0.2792	-0.6849	-0.7313
1456501_at	2610528E23Rik	-0.1477	-0.1357	-0.1227	-0.2598	-0.5239	-0.5135	-0.4397	-0.3615	-0.4284	-0.4944	-0.4902	-0.6781
1430423_s_at	2610528E23Rik /// Pgap2	-0.0131	-0.0303	0.07	0.0216	0.101	-0.0407	-0.2471	-0.2791	-0.4697	-0.6153	-0.9104	-0.7806
1450947_at	2610528J11Rik	0.769	1.2531	1.4825	1.8862	2.3007	2.2499	1.309	0.5421	-0.4588	-1.8833	-2.3702	-2.6477
1444776_at	2700005E23Rik	-0.0488	0.0241	-0.0682	-0.0736	-0.0881	-0.1384	-0.2144	-0.4001	-0.304	-0.1176	-0.3868	-0.3112
1430586_at	2700007P21Rik	-0.067	-0.0714	-0.1338	-0.034	-0.2268	-0.4399	-0.3342	-0.5797	-0.6163	-0.4249	-0.5713	-0.5343
1436859_at	2700007P21Rik	0.439	0.9164	1.2296	1.3333	0.975	0.4475	1.4743	0.3663	0.1317	0.2017	0.1727	0.2842
1459902_at	2700007P21Rik	0.7918	0.5083	0.8509	0.5535	-0.1349	-0.5519	0.6154	-0.3492	-0.7081	-0.7346	-0.7791	-0.7055
1433212_at	2700008E08Rik	0.0175	0.0097	0.0058	-0.0217	0.023	-0.1248	-0.0029	-0.1365	-0.2387	-0.1872	-0.1764	-0.2907
1433213_at	2700008E08Rik	-0.0022	-0.0525	0.0256	0.049	0.0411	-0.1665	0.0283	0.1495	-6.00E-04	0.0809	0.0456	0.0796
1433214_x_at	2700008E08Rik	-0.0464	-0.044	-0.1486	0.0471	-0.0766	-0.0974	-0.182	-0.1958	-0.0513	-0.0248	-0.1045	-0.205
1453328_at	2700008G24Rik	0.2603	0.1998	0.3259	-0.1036	-0.5962	-0.482	0.1709	0.2481	0.4676	0.1275	0.0207	0.1602
1445170_at	2700012I20Rik	0.0528	0.2318	0.2378	0.258	0.0932	0.1288	0.1665	-0.1933	0.0195	0.0093	-0.1607	-0.0612
1453603_at	2700022O18Rik	0.0112	-0.1484	-0.0779	-0.1714	0.0887	-0.1331	-0.0475	-0.1366	-0.0258	-0.1003	0.1593	-0.1141
1455878_at	2700023E23Rik	0.0764	0.3592	0.5644	0.3641	-0.493	-1.1435	-1.0786	-0.2481	-0.5105	-1.017	-1.1714	-1.2088
1430823_at	2700029L08Rik	0.0698	0.0398	0.1462	0.1671	0.2279	0.25	0.1356	0.257	0.046	0.0616	0.3807	0.3239
1452877_at	2700029M09Rik	-0.0629	-0.1512	-0.2284	-0.1553	-0.0324	0.0452	-0.1544	-0.186	-0.2248	-0.2245	-0.1955	-0.2688
1453745_at	2700038G22Rik	-0.1738	0.2859	0.3958	0.2513	-0.2508	-0.5624	-0.4672	-0.0533	-0.3063	-0.4	-0.6651	-0.7686
1435424_x_at	2700045P11Rik	0.0019	0.0592	-0.0357	0.01	0.0096	-0.0283	0.0752	0.0166	0.0983	0.195	0.192	0.0929
1453428_at	2700045P11Rik	0.0121	0.1319	-0.1146	0.0532	-0.0299	-0.0636	0.0145	0.0274	0.0141	0.1112	-0.1029	-0.0406
1456995_at	2700045P11Rik	0.0092	-0.0865	-0.0157	-0.0176	-0.006	0.0439	-0.1404	-0.0931	-0.0291	-0.0997	-0.0381	-0.1271
1430118_at	2700046A07Rik	0.2459	0.0514	-0.0626	-0.0062	-0.0896	-0.0423	0.0197	-0.0671	0.1191	-0.0292	-0.0546	-0.0615
1453645_at	2700046A07Rik	0.0491	0.0342	0.0228	0.0477	0.066	-0.0052	0.02	-0.0737	-0.1149	-0.0994	0.0564	-0.1318
1431163_at	2700046G09Rik	-0.2307	-0.0371	0.0809	0.1884	0.3508	0.4368	0.9926	0.1423	0.1584	0.1416	0.3623	0.2491
1429595_at	2700049A03Rik	-0.1357	-0.3877	-0.1419	0.0394	0.2221	0.4282	-0.1544	-0.3093	-0.2613	-0.42	-0.3251	-0.5184
1437248_at	2700049A03Rik	-0.4753	-0.6148	-0.6744	0.1073	-0.2859	0.5941	-0.6217	-0.384	-1.1302	-0.9045	0.1894	-0.9289
1442142_at	2700050L05Rik	-0.6404	-0.5564	-0.6333	-0.2433	-0.7449	0.0215	-0.8065	-0.5464	-1.2318	-0.6157	-0.1949	-0.8356
1443918_at	2700050L05Rik	-0.0739	-0.0357	-0.0184	0.0919	0.1083	0.0619	-0.0427	0.1162	0.212	-0.1043	-0.2205	-0.115
1451391_at	2700050L05Rik	-0.1497	-0.0208	0.0359	0.0633	0.0324	0.2262	-0.1898	0.2544	0.0384	-0.2262	-0.2093	-0.2103
1431223_at	2700054A10Rik	0.1606	-0.0106	-0.0828	0.0068	-0.1581	-0.2182	-0.2255	-0.2777	-0.2309	-0.1799	-0.2548	-0.1721
1433312_at	2700057C20Rik	-0.1664	-0.4787	-0.288	-0.3477	-0.2256	0.3793	-0.4183	0.043	-0.092	-0.1065	-0.1288	-0.0115
1454556_at	2700057C20Rik	0.0385	0.0843	-0.0223	0.0591	0.0196	-0.0843	0.0021	-0.0086	0.111	0.0244	0.0567	-0.0293
1435413_x_at	2700060E02Rik	-0.003	0.0125	0.025	0.0397	0.122	0.091	0.0536	0.0491	0.1044	0.076	0.0543	-0.0219
1437450_x_at	2700060E02Rik	-0.0128	-0.0282	-0.0418	0.0031	0.0885	0.0679	0.0118	0.0762	0.0425	0.0028	0.0292	-0.0781
1448238_at	2700060E02Rik	-0.002	0.017	0.005	0.023	0.0807	0.0631	0.0302	-0.1636	-0.1332	-0.1663	-0.1794	-0.1794
1450425_a_at	2700062C07Rik	0.2447	0.5834	0.543	0.2664	0.0248	-0.0106	0.1349	-0.1545	-0.1516	-0.233	-0.4224	-0.3213
1431906_at	2700068H02Rik	0.0368	-0.0031	-0.0575	7.00E-04	-0.1928	-0.1906	-0.0843	-0.0549	-0.2029	-0.137	-0.114	-0.2074
1424982_a_at	2700078E11Rik	0.1282	0.1563	-0.0154	-0.3512	-0.4942	-0.7531	-0.3459	-0.5035	-0.3312	-0.2632	-0.5927	-0.159
1424983_a_at	2700078E11Rik	0.0677	0.136	-0.1348	-0.5562	-0.6487	-0.689	-0.6854	-0.5041	-0.6153	-0.447	-0.6251	-0.426
1424984_at	2700078E11Rik	-0.1117	-0.0952	-0.2431	-0.2544	-0.4071	-0.2626	-0.1415	-0.3867	-0.2985	-0.2274	-0.2551	-0.2655
1434162_at	2700078E11Rik	0.0944	-0.1217	-0.3022	-0.3922	-0.4762	-0.2982	-0.0785	-0.1209	0.1426	0.1079	0.1679	0.294
1438748_at	2700078E11Rik	-0.3583	-0.505	-0.0524	-0.0611	-0.4023	-0.567	-0.4559	0.1102	-0.095	-0.3072	-0.152	-0.1986
1451556_a_at	2700078E11Rik	0.071	0.1134	-0.0628	-0.4204	-0.5023	-0.5756	-0.4213	-0.2437	-0.2993	-0.2328	-0.5165	-0.2188
1433077_at	2700078F05Rik	0.0678	-0.0151	-0.0808	-0.0748	-0.0431	-0.032	-0.0465	-0.1962	-0.1932	-0.184	-0.2168	-0.0868
1454464_at	2700078F05Rik	0.07	-0.0538	-0.0276	-0.0464	-0.0722	5.00E-04	0.0687	0.057	-0.0783	0.0677	-0.0332	-0.1657
1432419_a_at	2700078K21Rik	0.074	0.3319	0.3009	-0.0785	0.0121	-0.0484	0.1004	0.0735	0.1492	0.1914	-0.0859	0.1258
1436362_x_at	2700079J08Rik /// Ccrn4l /// Gm4638	-0.3415	-0.0867	-0.0401	-0.1091	0.0224	0.1826	0.0325	0.2624	0.1341	0.295	0.8249	0.3066
1432837_at	2700080J24Rik	0.1841	0.2104	0.0598	0.1064	0.1088	0.0894	0.0515	-0.0012	-0.115	-0.0212	-0.0595	-0.1976
1454377_at	2700080J24Rik	-0.0365	0.0079	-0.0978	-0.0804	-0.0462	-0.2169	-0.142	-0.356	-0.4128	-0.2225	-0.4242	-0.3972
1441142_at	2700081L22Rik	0.1738	-0.0507	-0.1431	0.0038	-0.0883	0.7145	0.7154	0.3057	0.1467	0.0052	0.1045	0.084
1437291_at	2700081O15Rik	0.0942	-0.3441	-0.2926	-0.6806	-1.1028	-1.3432	-0.4616	0.0937	0.4509	0.6027	0.6954	1.0379
1435523_s_at	2700089E24Rik	0.2932	0.3614	0.5099	0.3722	0.1069	0.1875	0.8046	0.8033	0.6992	0.8776	0.9308	0.9948
1446155_at	2700089E24Rik	0.14	0.2716	0.2656	-0.0153	-0.144	-0.0535	0.3577	0.2838	0.1667	0.0741	0.198	0.2545
1453208_at	2700089E24Rik	0.174	0.79	0.8239	0.3607	0.0958	-0.0164	1.699	0.5706	0.6475	1.1188	1.1434	1.5439
1460464_at	2700089E24Rik	0.0553	0.5739	0.7366	0.3439	0.0308	-0.0392	1.1615	0.6229	0.7292	1.1776	1.1768	1.4175
1431912_at	2700089I24Rik	0.1627	0.0519	0.0375	0.0905	-5.00E-04	-0.0828	-0.0289	-0.0837	-0.1832	-0.1128	-0.1919	-0.1552
1436349_at	2700094K13Rik	-0.0294	-0.289	-0.4467	-0.6708	-0.8034	-0.5885	-0.9064	-0.8039	-0.8216	-0.7104	-0.6878	-0.7865
1428810_at	2700097O09Rik	-0.0354	0.2424	0.1933	0.1777	0.1549	0.0816	-0.0776	-0.0502	-0.1433	-0.2745	-0.4636	-0.417
1427141_at	2700099C18Rik	-0.1533	0.1368	0.207	0.0581	0.1637	0.4058	0.2219	0.2427	0.2642	0.1973	0.2291	0.2337
1445682_at	2700099C18Rik	-0.0286	-0.0902	-0.3062	-0.1895	-0.2735	-0.348	-0.3405	-0.333	-0.3746	-0.0431	-0.2116	-0.4391
1436322_a_at	2810001A02Rik	-0.0252	-0.3608	-0.2686	-0.3913	-0.2447	0.2282	-0.0272	-0.1334	-0.4115	-0.5652	-0.4867	-0.473
1436323_at	2810001A02Rik	-0.1335	-0.2852	-0.2143	-0.386	-0.2817	0.0942	0.0196	-0.3452	-0.5461	-0.7096	-0.6128	-0.5146
1455170_at	2810001G20Rik	-0.0318	-0.1542	-0.1765	-0.1787	-0.2219	0.0551	0.3628	0.183	0.1744	-0.0907	0.0909	0.1284
1441471_at	2810002D19Rik	-0.109	0.4681	0.5503	0.5288	0.3565	0.7536	1.0131	0.7668	0.5625	0.2789	0.1245	0.2634
1452312_at	2810002D19Rik	-0.4577	0.4203	0.4655	0.5407	0.7096	1.0171	1.0017	0.6388	0.5701	0.5224	0.479	0.4855
1429248_at	2810002N01Rik	0.0274	0.0439	-0.0067	-0.1269	-0.0329	0.0463	0.0499	-0.3889	-0.3121	-0.3082	-0.0638	-0.1469
1454309_at	2810002N01Rik	-0.1733	-0.4477	-0.4227	-0.7809	-0.5052	-0.1689	-0.3494	-0.7187	-0.7381	-1.0659	-0.8357	-0.9443
1453534_at	2810004I08Rik	0.1121	0.6249	0.7543	0.365	-0.4052	-0.6644	0.2944	0.0619	0.0538	-0.0665	-0.2238	-0.1141
1434870_at	2810004N23Rik	0.2014	-0.5054	-0.5242	-0.4132	-0.494	-0.3365	-0.6944	-0.4768	-0.4106	-0.6933	-0.291	-0.4907
1448947_at	2810004N23Rik /// Setd6	0.0061	0.2479	0.183	0.0559	-0.1176	-0.2955	-0.0429	-0.2541	-0.37	-0.3502	-0.3581	-0.4963
1458837_at	2810006K23Rik	-0.0131	-0.0156	-0.0193	-0.1747	-0.1682	0.0622	-0.1813	-0.2641	-0.2752	-0.0897	-0.256	-0.4112
1428981_at	2810007J24Rik	-0.0947	-0.099	-0.2268	-0.1655	-0.135	-0.2198	-0.2362	-0.2593	-0.4073	-0.4208	-0.3484	-0.4361
1452737_at	2810008M24Rik	0.072	0.2411	0.1835	0.1174	0.0963	0.0995	0.2577	0.1454	0.159	0.3589	0.2361	0.2724
1430951_at	2810011L19Rik	-0.3839	-0.4585	-0.2295	-0.0406	0.132	0.0616	-0.0931	0.1126	0.1189	0.1922	-0.3885	-0.0753
1441087_at	2810011L19Rik	-0.0857	0.0374	-0.0397	0.001	0.108	0.1211	0.095	0.1367	0.282	0.1663	-0.0783	0.0963
1429766_at	2810013P06Rik	-0.1605	0.3838	0.2264	0.2409	0.1945	0.2768	0.5612	-0.0687	0.0816	-0.2619	0.3881	-0.1109
1429767_at	2810013P06Rik	-0.1558	0.6613	0.5415	0.2554	0.2616	0.334	0.9112	0.1266	-0.007	-0.1477	0.0877	0.0648
1431845_at	2810016G10Rik	0.135	0.1867	0.1667	0.1593	0.1382	0.0146	0.1584	0.1333	0.0776	0.0322	-0.0038	-0.04
1430689_at	2810019C22Rik	-0.243	-0.4231	-0.4856	-0.2236	-0.2552	-0.2596	-0.3706	-0.1508	-0.2064	-0.1643	0.3592	-0.0482
1423623_at	2810021B07Rik	-0.0137	-0.0949	0.0391	-0.0305	-0.0408	0.1076	0.0954	-0.6675	-0.8002	-0.7898	-0.8789	-0.8765
1428921_at	2810021B07Rik	0.0087	0.1563	0.3943	0.2752	0.1871	0.3068	0.4832	-0.1833	-0.191	-0.6864	-0.3051	-0.6499
1427349_x_at	2810021G02Rik	0.1384	-0.1135	-0.0626	-0.2004	0.0232	0.539	0.6103	0.6668	0.7805	0.9366	1.1323	1.0598
1453747_at	2810021J22Rik	0.2073	0.267	0.1622	-0.0718	-0.1597	-0.2464	0.1251	-0.0841	0.0796	0.1274	0.0109	0.1449
1428452_at	2810025M15Rik	-0.1205	-0.1845	-0.2496	-0.3727	-0.2864	-0.2014	-0.4988	-0.5768	-0.5868	-0.8726	-0.8135	-0.9494
1428529_at	2810026P18Rik	0.0197	0.575	0.6411	0.3595	0.1838	0.079	-0.2295	-0.3137	-0.5005	-0.1752	-0.6133	-0.5467
1432737_at	2810026P18Rik	0.0123	0.1166	-0.0756	-0.0132	0.0033	-0.1793	-0.1834	-0.192	-0.2212	-0.031	-0.132	-0.2322
1432738_at	2810026P18Rik	0.1177	0.0553	-0.1239	0.0754	-0.2204	-0.2643	-0.331	-0.2491	-0.5743	-0.4788	-0.5164	-0.5073
1428686_at	2810029C07Rik	0.1029	0.2121	0.1246	0.3089	0.1097	0.2436	0.1906	0.0314	0.044	0.1577	0.0147	0.0968
1430580_at	2810030E01Rik	-0.0517	-0.0577	0.0542	-0.0045	0.1628	0.2054	0.0482	0.6307	-0.1039	0.1551	0.8927	0.5501
1453262_at	2810032G03Rik	-0.1388	-0.2742	-0.1929	-0.2131	-0.1304	0.0891	-0.3987	-0.1787	-0.237	-0.2445	-0.1146	-6.00E-04
1428866_at	2810037O22Rik	0.184	0.1218	-0.0372	0.1942	0.069	0.3473	0.3258	0.1072	0.1569	0.2201	0.9526	0.9089
1453672_at	2810038L03Rik	-0.113	0.0217	0.0712	0.0218	0.1214	0.2552	0.0453	-0.2353	-0.3581	-0.1929	-0.1966	-0.2354
1453248_at	2810039B14Rik	0.1075	0.6228	0.3869	0.2892	-0.042	0.1039	0.4705	0.015	0.0707	0.0283	0.0101	0.0572
1458183_at	2810039B14Rik	-0.1463	-0.2114	-0.2526	-0.1775	0.0345	-0.1446	-0.3829	-0.2759	-0.1557	-0.3611	-0.2104	-0.4158
1430749_at	2810040C05Rik	-0.1522	-0.308	0.0287	-0.2044	-0.2169	-0.0851	-0.1915	-0.0179	-0.1289	-0.0416	-0.1432	-0.1801
1430195_at	2810043O03Rik	-0.2983	1.0653	0.5842	0.054	0.3406	0.2394	0.976	1.0291	1.3197	1.588	1.4919	1.958
1427397_at	2810046L04Rik	-0.0894	-0.1522	-0.2188	-0.4735	-0.3427	-0.5237	-0.7499	-0.251	-0.3842	-0.4166	-0.3616	-0.3739
1429821_at	2810046L04Rik	-0.1662	-0.0135	-0.0755	-0.1973	-0.0933	-0.3086	-0.2806	-0.0745	0.0483	-0.0523	0.0517	0.0072
1455524_at	2810046L04Rik	0.148	-0.233	-0.3066	-0.3948	-0.5986	-0.5882	-0.7905	-0.3328	-0.3445	-0.2425	-0.2461	-0.215
1453242_x_at	2810047C21Rik1	0.2296	0.7416	0.696	0.4022	0.4077	0.2932	0.9492	0.272	0.3148	0.4178	0.5044	0.6468
1431364_a_at	2810047C21Rik1 /// Gm7696	0.0627	0.7279	0.6087	0.4351	0.2943	0.1656	0.8404	0.3751	0.3545	0.4805	0.4229	0.5636
1453241_a_at	2810047C21Rik1 /// Gm7696	0.1292	0.493	0.3044	0.3371	0.2241	0.2046	0.5672	0.0707	0.1385	0.1175	0.1306	0.4228
1430806_at	2810047F03Rik	-0.0322	0.0094	-0.0392	0.029	-0.0204	0.0938	-0.1499	-0.1195	-0.1383	-0.0756	-0.0828	-0.0782
1432700_at	2810047J09Rik	0.1319	-0.0292	-0.2923	-0.0565	-0.2008	-0.0413	-0.1894	-0.1884	-0.1831	-0.2455	-0.3428	-0.3703
1460525_at	2810047J09Rik	-0.0264	-0.079	-0.0488	-0.0336	-0.0372	0.0101	-0.0636	-0.3183	-0.3171	-0.3098	-0.2913	-0.4137
1431614_at	2810049E08Rik	-0.1424	0.0116	0.0288	0.0424	0.0719	0.0513	-0.0787	0.0234	0.1862	-0.0247	0.3239	0.1842
1424692_at	2810055F11Rik	-0.2582	-0.273	-0.1913	0.0206	0.4367	0.5174	0.0582	-0.0529	0.243	0.6922	0.4411	0.7357
1431424_at	2810055G20Rik	0.0934	-0.0076	-4.00E-04	0.0656	-0.0096	-0.0919	0.14	0.8211	1.926	2.5871	3.6453	2.9596
1445363_at	2810055G20Rik	7.00E-04	0.0289	-0.178	0.0115	-0.0251	-0.0196	0.286	2.2403	3.4632	4.2177	4.9045	4.7354
1426365_at	2810403A07Rik	-0.0484	-0.1226	0.0232	-0.0306	-0.0262	0.0777	0.0925	0.1289	0.0723	0.0538	0.0984	0.1479
1430955_at	2810403A07Rik	-0.1586	0.0499	-0.0471	-0.4606	-0.6546	-0.7495	-0.3599	-0.5797	-0.3427	-0.1553	-0.0438	-0.33
1440854_at	2810403A07Rik	-0.2294	-0.1591	0.0059	-0.2392	-0.4279	-0.6025	-0.4744	0.3853	0.1523	0.2413	0.5414	0.2934
1432658_at	2810403D21Rik	0.0366	-0.0128	0.0706	-0.0903	0.0088	-0.0407	-0.1039	-0.115	-0.1071	-0.1275	-0.2687	-0.1956
1444678_at	2810403D21Rik	-0.0858	0.2974	0.0448	0.0335	-0.2429	-0.1325	0.0347	-0.3553	-0.2746	-0.2283	-0.3086	-0.2845
1444703_at	2810403D21Rik	-0.0803	0.0044	-0.2544	-0.2482	-0.317	-0.1546	-0.1312	-0.2304	-0.2804	-0.2213	-0.2514	-0.2376
1454318_at	2810403D21Rik	-0.2515	-0.0044	0.1301	-0.1759	-0.0053	0.3395	-0.1915	-0.2028	-0.559	-0.4025	-0.3361	-0.5128
1432701_at	2810403G07Rik	-0.0252	-0.0178	-0.2363	-0.2076	-0.1861	-0.1557	-0.1631	-0.229	-0.1111	-0.1973	-0.2397	-0.3619
1432702_at	2810403G07Rik	0.1203	-0.0195	0.0276	0.046	0.0044	0.0304	-0.0253	0.0861	-0.0301	0.0539	-0.0098	0.057
1431720_at	2810404F17Rik	-0.1441	-0.0778	-0.135	-0.0376	-0.1158	-0.0743	-0.0497	-0.4374	-0.3735	-0.452	-0.4424	-0.2677
1432923_at	2810404I24Rik	0.1025	0.1253	0.164	0.0911	0.1359	-0.1096	-0.0257	-0.0173	0.0742	0.0956	-0.2539	-0.0472
1432924_at	2810404I24Rik	-0.2208	-0.2405	-0.0605	-0.2089	-0.0921	-0.065	-0.1221	-0.0704	-0.0605	-0.2107	-0.2207	-0.334
1453940_at	2810404M03Rik	0.039	-0.2276	-0.0304	-0.1396	-0.221	-0.1687	-0.1594	-0.392	-0.3788	-0.3098	-0.321	-0.4154
1460457_at	2810405F17Rik	0.2619	0.1015	0.1617	0.1854	0.0783	0.2406	0.1032	-0.1646	-0.013	-0.4314	-0.2771	-0.4012
1423266_at	2810405K02Rik	-0.0721	-0.1632	-0.2496	-0.2453	0.0553	0.2363	-0.1028	-0.03	0.1804	-0.1401	-6.00E-04	-0.1131
1430988_at	2810407C02Rik	-0.16	-0.1668	-0.1488	-0.1292	-0.2019	-0.1273	-0.182	-0.2493	-0.4069	-0.3352	-0.43	-0.291
1452167_at	2810407C02Rik	-0.0095	-0.0112	-0.048	-0.167	-0.1354	-0.112	0.1769	0.105	0.1426	0.2243	0.0587	0.079
1453726_s_at	2810407C02Rik	0.1094	0.0705	0.1523	-0.0973	-0.0291	-0.0693	0.3472	-0.1162	-0.0239	0.0327	-0.3992	-0.0975
1453778_at	2810407C02Rik	-0.0769	-0.0394	0.0294	6.00E-04	0.0262	-0.1208	0.0345	0.0235	0.1832	-0.0105	-0.039	-0.0889
1430178_at	2810408A11Rik	-0.3324	-0.2311	0.1291	0.2699	0.5203	0.8197	0.3605	0.0969	0.1801	-0.0634	0.1332	-0.0051
1453293_a_at	2810408A11Rik	-0.0211	-0.3751	-0.4891	-0.3104	0.0347	0.5445	0.2101	-0.8056	-0.5205	-1.0151	-0.58	-0.8571
1459803_x_at	2810408A11Rik	-0.0293	-0.2473	-0.1347	-0.0472	-0.0264	0.1507	-0.0289	-0.2032	-0.2004	-0.193	-0.0553	-0.2004
1422172_x_at	2810408B13Rik	-0.1827	-0.0718	0.0025	0.0626	-0.2273	-0.0693	-0.108	0.0266	-0.1029	-0.0155	-0.1648	-0.2489
1437549_at	2810408I11Rik	-0.3179	-0.2308	-0.0818	-0.0904	-0.084	0.1356	-0.3076	-0.2533	-0.3446	-0.6411	-0.8068	-0.7137
1452931_at	2810408M09Rik	0.0307	0.4567	0.4289	0.1792	-0.0517	-0.0243	0.1746	0.1966	0.1738	0.2273	0.1527	0.1278
1419682_a_at	2810408M09Rik /// Trp53rk	0.1698	0.7184	0.7499	0.5245	0.0239	-0.3431	0.2201	0.275	0.2876	0.22	-0.0443	0.2371
1430737_at	2810409K11Rik	0.2018	-0.0319	-0.082	0.0933	0.0863	0.1182	0.0871	-0.2033	-0.2679	-0.1013	-0.2998	-0.1833
1456339_at	2810410D24Rik	0.0847	0.2244	0.123	0.0044	-0.1605	-0.0839	0.3558	0.2115	0.3213	0.3787	0.5361	0.6262
1429510_at	2810410L24Rik	-0.2531	-0.2045	-0.2382	-0.3295	-0.1247	0.769	-0.0988	-0.5224	-0.3624	-0.4814	0.0409	-0.1019
1438972_x_at	2810410L24Rik	0.1355	-0.3666	-0.4438	-0.1423	0.0298	0.9126	0.0881	-0.3047	-0.4348	-0.374	0.1996	0.0104
1432908_at	2810410P21Rik	-0.0923	-0.0751	-0.003	-0.1872	-0.2079	-0.0254	-0.0445	-0.1472	0.1855	0.1164	0.0092	-0.062
1454412_at	2810410P21Rik	0.0792	0.1987	0.0147	0.1361	-0.0106	0.1191	-0.0399	0.1428	0.0733	0.0575	-0.0792	0.0246
1433348_at	2810414N06Rik	-0.0839	-0.1126	-0.1716	-0.0479	-0.2018	-0.1763	-0.0661	-0.1256	-0.1299	-0.0323	-0.1924	-0.1913
1454572_at	2810414N06Rik	0.003	0.4685	0.5072	0.3032	0.0436	0.3197	0.5534	0.0976	0.1039	-0.1506	-0.2601	-0.0507
1433265_at	2810416A17Rik	0.0584	0.1368	-0.039	-0.0057	0.0908	-0.0874	-0.1247	-0.1379	-0.1247	-0.0868	-0.0436	-0.2723
1433266_at	2810416A17Rik	-0.239	0.4625	0.286	-0.2864	-0.6626	-0.825	-0.8362	-0.647	-0.628	-0.4905	-0.4393	0.0781
1431220_at	2810416G20Rik	-0.2036	-0.0455	0.0228	-0.1369	0.1004	0.2136	0.5403	-0.0351	-0.2695	-0.6139	-0.2129	-0.0862
1435171_at	2810416G20Rik	-0.3609	0.0438	0.2138	-0.0107	-0.2556	0.0598	1.0746	0.3414	0.0507	-0.419	-0.1119	-0.0634
1419152_at	2810417H13Rik	-0.1031	-0.2069	-0.2176	-0.2425	0.0803	0.2693	-0.1715	0.4029	0.5269	0.1785	0.3203	0.2669
1419153_at	2810417H13Rik	-0.1109	-0.1454	-0.2795	-0.2865	-0.0632	0.1956	-0.1252	0.1117	0.1951	0.087	0.1596	0.1121
1431273_at	2810417H13Rik	-0.0186	-0.0377	-0.1618	-0.0905	-0.1916	-0.1016	-0.1117	-0.1196	-0.4371	-0.2037	-0.2358	-0.1422
1433243_at	2810421E14Rik	0.0154	-0.025	-0.0386	-0.1689	0.0473	-0.1533	-0.1606	-0.2136	-0.0718	-0.3404	-0.3065	-0.3362
1454521_at	2810421E14Rik	0.1599	0.2011	0.3398	0.1992	0.1198	-0.144	0.1129	0.473	0.0222	-0.1328	-0.1711	-0.045
1428180_at	2810422J05Rik	-0.1026	-0.2221	-0.1499	-0.1078	0.0323	0.0606	-0.3049	-0.4089	-0.4511	-0.5888	-0.5163	-0.5975
1430258_at	2810422J05Rik	-0.1255	0.0878	-0.0199	-0.2382	-0.5187	-0.5788	-0.3807	-0.1611	-0.2835	-0.5356	-0.3813	-0.3429
1434623_at	2810422J05Rik /// Gm11808 /// Gm5239 /// Gm7808 /// Uba52	0.2358	-0.0511	-0.0828	0.0473	-0.0385	-0.0298	-0.0971	-0.2982	-0.3107	-0.2168	-0.2341	-0.4234
1416624_a_at	2810422J05Rik /// Gm11808 /// Uba52	-0.0104	-0.008	0.0016	0.0111	0.0229	0.0087	0.0043	-0.0215	-0.0282	-0.0427	-0.0348	-0.0282
1452701_x_at	2810422J05Rik /// Gm11808 /// Uba52	0.0054	0.0035	0.0289	0.012	0.049	0.0319	0.0283	-0.0304	-0.0345	-0.0534	-0.0446	-0.0343
1429137_at	2810422O20Rik	-0.1193	0.1329	0.2362	0.1357	0.0697	-0.0203	0.0812	-0.2372	-0.3438	-0.4108	-0.6246	-0.5778
1437576_at	2810427A07Rik	-0.1205	-0.0348	-0.2536	-0.54	-0.7339	-0.9677	-0.5363	-0.2154	-0.294	-0.3277	0.0756	-0.2761
1418702_a_at	2810428I15Rik	-0.0902	-0.0855	0	-0.0747	-0.0733	0.0386	-0.0207	-0.0196	0.045	-0.0816	-0.1439	-0.1477
1431271_at	2810428J06Rik	-0.0541	-0.2548	-0.2245	-0.3426	-0.5294	-0.5231	-0.4043	-0.7695	-0.543	-0.6592	-0.3312	-0.545
1454147_at	2810429I04Rik	-0.0119	-0.1568	-0.0274	-0.0653	0.1287	0.0982	-0.1389	0.123	-0.0037	0.0374	-0.0996	-0.1509
1431796_at	2810430I11Rik	-0.2028	-0.2236	-0.0938	0.0473	-0.0462	-0.2356	-0.2721	-0.3807	-0.1851	-0.222	-0.3498	-0.2817
1427085_at	2810432D09Rik	-0.174	0.6095	0.5757	0.3867	0.4181	0.4541	0.4548	0.5042	0.3677	0.3609	0.1515	0.2296
1423679_at	2810432L12Rik	-0.3825	-0.7447	-0.5459	-0.3384	0.2863	0.9973	1.2108	1.4049	2.0141	1.6636	1.2395	0.929
1445896_at	2810433D01Rik	0.0307	0.1602	0.0347	0.1806	0.0883	0.0297	0.0626	0.0637	0.0493	0.2964	0.444	0.3017
1425184_at	2810433K01Rik	0.0551	0.3021	0.2101	0.2511	0.1645	0.0413	0.3714	0.0805	0.0855	0.1268	-0.0289	0.0046
1432179_x_at	2810433K01Rik	0.1361	0.2893	0.5574	0.3646	0.3821	0.2348	0.1612	0.1896	0.1248	0.0444	-0.1527	-0.057
1450496_a_at	2810433K01Rik	0.0178	0.0771	0.3186	0.3311	0.3282	0.3263	0.0266	0.1494	-0.0035	-0.1789	-0.3956	-0.2597
1439112_at	2810442I21Rik	0.0922	0.1684	0.1607	0.1366	0.1245	0.2242	0.3164	0.1507	0.1855	0.2078	0.2065	0.1327
1440541_at	2810442I21Rik	0.0238	8.00E-04	0.1695	0.0659	0.0811	0.1702	0.2	0.0638	0.3781	0.3416	0.2091	0.213
1419876_at	2810449G22Rik	0.0577	-0.0328	-0.0819	0.1074	-0.0385	-0.2447	-0.1642	-0.0337	0.2074	0.2588	-0.0124	-0.0728
1419877_x_at	2810449G22Rik	-4.00E-04	-0.0579	0.0449	0.117	-0.0238	-0.1343	-0.078	0.1683	0.1999	0.2303	0.043	-0.0065
1430468_at	2810449G22Rik	0.0879	0.0312	0.0938	-0.0041	-0.0746	0.0482	-0.1616	-0.222	-0.2332	0.133	-0.2642	0.0125
1418389_at	2810453I06Rik	-0.1012	-0.0682	0.1182	0.4053	0.5425	0.2852	0.4666	0.0221	0.1882	-0.1008	-0.4143	-0.2224
1451975_at	2810453I06Rik	-0.1423	-0.1702	-0.1557	-0.1765	-0.1716	-0.038	-0.236	-0.1406	-0.1615	-0.1146	-0.1618	-0.1288
1441191_at	2810454H06Rik	-0.1486	0.0365	-0.1702	0.091	-0.1735	0.0158	0.1481	-0.0179	-0.0848	-0.1849	0.12	-0.0672
1428499_at	2810454L23Rik	-0.0727	0.4288	0.7063	0.8333	0.8002	0.9284	1.1351	0.5423	0.508	0.3384	0.8291	0.7002
1431412_at	2810455B08Rik	0.0772	0.1494	-0.0159	0.0494	0.1321	0.067	-0.0591	-0.1463	-0.0251	-0.1962	0.2966	-0.2332
1429096_at	2810455D13Rik	-0.1881	0.6358	0.58	0.3919	0.431	0.3757	0.6948	0.5141	0.7738	1.4088	1.6095	1.7242
1431027_at	2810455O05Rik	0.0049	-0.0339	-0.0822	-0.0996	0.0491	-0.1381	-0.121	-0.2512	-0.3312	-0.2957	-0.4242	-0.3371
1432847_at	2810457G06Rik	0.0727	0.02	-0.1865	0.1187	0.0664	0.0662	-0.0579	-0.055	-0.0683	-0.0456	-0.0939	-0.2022
1452354_at	2810459M11Rik	0.1488	0.2763	0.4823	0.491	0.5951	0.8856	1.3706	2.3912	2.8561	1.7377	1.3164	0.9433
1452980_at	2810468N07Rik	-0.0801	-0.5597	-0.4564	-0.2355	0.3903	1.2042	0.5987	0.1606	0.3641	0.1797	0.3186	0.1142
1432002_at	2810471M01Rik	0.0136	0.0032	-0.114	0.0621	0.0508	0.0474	-0.116	0.0599	-0.027	0.0358	-0.0347	0.0727
1432542_at	2810474C18Rik	2.00E-04	0.0583	0.0758	-0.1846	-0.1483	0.107	0.0594	-0.2872	-0.2088	-0.3232	-0.5209	-0.3275
1427334_s_at	2810474O19Rik	0.0101	-0.4151	-0.4228	-0.5379	-1.2123	-1.1689	-1.4234	-0.7171	-1.295	-0.8713	-0.022	-0.9276
1429588_at	2810474O19Rik	0.5607	0.2371	0.0423	-0.1144	-0.4717	-0.9561	-0.7191	-0.5445	-0.4967	-0.5389	-0.419	-0.3877
1437110_at	2810474O19Rik	0.0747	-0.4258	-0.5938	-0.3127	-1.3503	-0.9622	-1.5563	-0.6331	-1.7049	-0.894	-0.0322	-0.9514
1452397_at	2810474O19Rik	0.1255	-0.2772	-0.3092	-0.4626	-0.8276	-1.2199	-1.0513	-0.6615	-0.9819	-0.6189	-0.3762	-0.5743
1428624_at	2810482I07Rik	0.0401	-0.1607	-0.2439	-0.1486	0.2119	0.355	0.247	0.296	0.5915	0.7276	0.8172	0.9332
1454349_at	2810487C13Rik	0.1136	0.203	0.0523	0.1177	-0.0099	-0.082	-0.0175	-0.0674	0.1414	-0.0677	-0.2017	-0.0596
1432259_s_at	2810487C13Rik /// 4931415C17Rik	0.1854	0.0435	-0.0694	-0.0172	-0.0748	-0.2484	0.0237	-0.2067	-0.1211	-0.2019	-0.1748	-0.1258
1429068_at	2810488G03Rik	0.0794	-0.0195	-0.0174	0.1299	0.0628	0.0056	0.264	-0.0276	-0.0743	-0.1915	-0.0581	-0.0307
1430642_at	2900001G08Rik	0.2241	-0.2272	-0.3358	-0.3668	-0.2605	-0.4418	-0.5814	-0.5095	-0.7795	-0.9335	-0.9858	-0.9692
1430928_at	2900002J02Rik	-0.0011	-0.0227	-0.1016	-0.0289	-0.0782	-0.2162	-0.1435	-0.1738	-0.0744	-0.0071	0.0208	-0.2108
1457394_at	2900002K06Rik	-0.2086	0.4888	0.7679	0.4757	0	0.0527	0.4759	0.2309	0.2109	0.1364	-0.2238	0.1184
1433300_at	2900005I04Rik	0.088	-0.0097	-0.0411	-0.2269	-0.1767	-0.0915	-0.1346	-0.2377	-0.1786	-0.2002	-0.214	-0.3497
1454549_at	2900005I04Rik	-0.097	0.0775	-0.118	-0.1259	0.0348	-0.1079	-0.1579	-0.0159	-0.1683	-0.0575	-0.1738	-0.1341
1453655_at	2900005J15Rik	0.1649	0.0265	-0.2378	0.043	-0.0703	0.0957	-0.2566	-0.2273	-0.3175	-0.4109	-0.4892	-0.5142
1430253_at	2900006B11Rik	0.0662	-0.0457	-0.0533	0.0947	0.0555	-0.2324	-0.0401	0.0045	-0.0134	-0.0849	-0.1202	-0.1964
1438122_at	2900006K08Rik	-0.0041	-0.2521	-2.00E-04	0.0973	0.3694	0.4951	0.4094	-0.0847	-0.2373	-0.0946	-0.1651	-0.3278
1439509_at	2900008C10Rik	-0.0626	0.0732	-0.0166	0.0536	0.0434	-0.1176	0.0533	-0.2342	-0.2228	-0.1415	0.0802	-0.0222
1445606_a_at	2900009J06Rik	0.1853	-0.0823	-0.3372	-0.34	-0.1918	0.1246	-0.1973	-0.2074	-0.0507	-0.2501	-0.154	-0.3588
1428978_at	2900009J20Rik	-0.1516	-0.0252	0.049	0.3345	0.4952	0.4156	0.3891	0.041	0.0611	-0.1794	0.3764	0.2074
1452989_at	2900009J20Rik	-0.0929	-0.2368	-0.2018	-0.113	0.008	-0.2147	-0.071	0.0668	0.0911	-0.4381	0.1673	0.0737
1433480_at	2900010J23Rik	0.0905	0.0879	0.1239	0.022	2.00E-04	-0.0189	-0.0352	0.1551	0.2411	0.1977	0.1685	0.1776
1436810_x_at	2900010M23Rik	0.0876	0.0255	0.0167	-0.0693	0.0306	0.0535	-0.0583	-0.1493	-0.1465	-0.0773	-0.0725	-0.2101
1448685_at	2900010M23Rik	-0.0836	-0.0314	-0.0405	-0.1011	-0.0196	-0.0264	-0.0766	-0.2159	-0.2182	-0.2217	-0.2217	-0.2613
1432989_at	2900011F02Rik	9.00E-04	0.0998	-0.0191	0.0157	-0.0175	-0.1077	0.1266	-0.0609	0.0564	-0.0511	0.0648	-0.0912
1460532_at	2900011F02Rik	0.1309	0.085	-3.00E-04	0.1576	0.0071	-0.1077	0.088	-0.0642	-0.0267	-0.0321	-0.0988	-0.1768
1430378_at	2900011G08Rik	0.0545	0.0134	0.1387	0.2342	-0.1077	-0.0738	-0.0569	-0.1182	-0.1925	-0.0653	-0.1663	-0.1394
1432757_at	2900011L18Rik	-0.4291	0.1235	0.3398	0.0744	0.1394	-0.1993	-0.1651	0.5773	0.895	0.7709	1.0934	1.0511
1432758_at	2900011L18Rik	0.048	0.051	0.1252	0.185	0.0099	0.1103	0.0248	-0.0718	0.0769	0.0775	0.2112	0.1166
1424624_at	2900011O08Rik	0.1	0.2249	0.2273	0.4266	0.5792	0.4486	0.3594	0.7445	0.2974	0.6917	0.7111	0.8793
1431482_at	2900012M01Rik	0.1506	0.0027	0.1134	0.1798	0.047	-0.0093	-0.0076	0.2081	-0.0111	0.1411	-0.0426	-0.2334
1430073_at	2900016B01Rik	0.0916	-0.1496	0.0604	0.1813	0.1219	0.1288	0.1794	-0.3139	-0.2833	-0.3942	-0.3532	-0.2566
1430096_at	2900017F05Rik	0.2306	0.1438	0.1127	0.0729	-0.0216	-0.0714	-0.1322	-0.1253	-0.3132	-0.2157	-0.1574	-0.1434
1433040_at	2900018E21Rik	0.1345	0.1872	0.0977	0.0962	0.0338	-0.0499	0.0454	-0.09	0.032	-0.0794	-0.0977	-0.0751
1454448_at	2900018E21Rik	0.2196	0.0811	0.1377	0.005	0.0038	0.0258	-0.1327	-0.1004	0.0242	-0.0126	0.0871	-0.1156
1432824_at	2900018N21Rik	-0.1046	-0.1272	-0.1486	-0.1158	-0.2135	-0.1845	-0.3018	-0.5257	-0.7024	-0.5532	-0.5637	-0.5574
1432825_at	2900018N21Rik	0.084	0.0742	0.1263	0.1544	0.0354	0.1187	0.1871	1.1354	1.6745	1.9357	2.7367	2.0915
1430348_at	2900019E01Rik	0.0628	0.1021	0.2219	-0.0792	-0.1214	-0.0553	-0.0366	-0.1701	-0.1007	-0.1998	-0.1977	-0.2079
1433152_at	2900022B07Rik	0.2341	0.3044	0.3212	0.2513	0.3043	0.1715	0.1693	-0.1504	-0.0869	0.0154	-0.1983	-0.0649
1454502_at	2900022B07Rik	0.0644	0.0126	-0.0075	0.0549	-0.0536	-0.2057	-0.1124	-0.1279	-0.2143	0.004	-0.0714	-0.0803
1433387_at	2900022M07Rik	-0.1325	-0.11	-0.1398	-0.2044	-0.2236	-0.0509	-0.1211	-0.4102	-0.2261	-0.4087	-0.3217	-0.4469
1433388_at	2900022M07Rik	-0.0951	-0.0679	0.0376	-0.056	0.063	0.1475	-0.1199	0.5229	0.1506	-0.1391	0.1801	-0.0869
1432698_at	2900024I21Rik	0.0356	0.071	-0.0332	0.0446	0.003	-0.1917	-0.0475	-0.0269	0.0782	0.1344	-0.0925	-0.0587
1432699_at	2900024I21Rik	0.0347	0.1645	0.0101	0.1548	-0.0695	-0.1046	-0.0647	-0.2221	-0.1106	0.0387	-0.0265	-0.1215
1432610_at	2900024J01Rik	0.1596	0.1125	-0.0151	-0.0221	0.0048	0.1	-0.1731	-0.2398	-0.2277	-0.3148	-0.3225	-0.3191
1429089_s_at	2900026A02Rik	-0.3323	-0.3795	-0.2211	0.2266	0.3058	0.4045	0.0791	0.3861	0.4589	0.6176	0.4776	0.5354
1443916_at	2900026A02Rik	-0.1961	0.0324	0.0893	0.2247	0.1849	0.1459	-0.0801	-0.017	0.1079	0.0084	-0.0507	0.0144
1431703_at	2900027M19Rik	0.0127	0.2031	0.027	0.1266	0.0752	0.0475	0.0637	0.0457	0.1718	0.0149	0.0378	0.1447
1433170_at	2900034C19Rik	0.0909	-0.3547	-0.0917	-0.203	-0.1876	-0.1192	-0.3203	-0.4416	-0.1014	-0.2064	-0.0775	-0.1575
1454510_at	2900034C19Rik	0.1272	0.0159	-0.0078	0.0091	0.0215	-0.1657	-0.0997	-0.004	-0.1319	-0.0345	-0.1236	-0.2798
1457130_at	2900035I09Rik	0.0241	0.1227	0.2533	0.1556	0.1342	-0.0709	0.188	0.127	0.1615	-0.0415	-0.05	-0.0692
1433129_at	2900040J22Rik	-0.0788	-0.1182	-0.1143	-0.0333	0.041	0.0661	-0.1546	0.0868	-0.0696	0.1485	0.0299	0.1599
1454491_at	2900040J22Rik	0.0084	0.1736	0.0503	0.1967	0.0308	0.0586	-0.0177	-0.0011	0.0326	0.0619	0.0658	-0.1359
1444801_at	2900041M22Rik	-0.0255	0.0494	0.2011	0.0616	0.0462	-0.0549	-0.0825	-0.0971	-0.21	-0.1524	-0.264	-0.2892
1453706_at	2900042A17Rik	-0.2623	-0.2437	-0.0038	0.1654	0.5189	0.2951	-0.4464	0.0953	-0.0331	-0.09	-0.0077	0.0725
1432583_at	2900042E19Rik	0.0652	-0.0415	-0.2263	-0.0319	-0.1218	-0.1938	-0.3469	-0.1074	-0.146	-0.0432	-0.062	-0.2358
1454285_at	2900042E19Rik	-0.0642	0.0423	0.0098	-0.0187	-0.0567	0.0197	0.0084	-0.2756	-0.1081	-0.2339	-0.2337	-0.2242
1443707_at	2900046B09Rik	0.1904	0.3023	0.1082	0.2333	0.132	0.0909	0.1109	-0.0193	-0.0931	0.1085	-0.0345	-0.1022
1444230_at	2900046D03Rik	0.1115	-0.0084	-0.0784	0.0739	-0.0173	0.0945	0.0948	-0.1274	-0.0231	-0.1552	-0.1887	-0.2337
1432861_at	2900046F13Rik	0.2038	0.0193	-0.178	0.0072	0.035	0.0728	-0.0928	-0.0481	-0.2029	-0.1181	-0.0895	-0.131
1454388_at	2900046F13Rik	0.1317	0.1535	-0.1452	0.091	-0.0326	0.0073	-0.0923	0.0834	0.0689	0.248	0.3251	0.0193
1432943_at	2900046L07Rik	0.0267	-0.2062	-0.1569	-0.1099	-0.0508	-0.1561	-0.2515	-0.3047	-0.2567	-0.2496	-0.3141	-0.3507
1432944_at	2900046L07Rik	0.0437	0.0468	0.0493	0.085	-0.0341	0.0857	-0.0951	0.0639	-0.1341	-0.1671	-0.2865	-0.1634
1432011_at	2900052L18Rik	-0.1169	0.4106	0.0649	0.0841	0.2763	0.8718	0.5047	-0.0469	-0.1739	0.0885	0.1387	0.0542
1441060_at	2900052L18Rik	0.0878	0.1158	0.073	0.1773	0.0603	0.2928	0.1272	0.1076	-0.0401	0.0985	0.1013	0.0698
1436231_at	2900052N01Rik	-0.0115	-0.1697	-0.0596	-0.1396	-0.0827	-0.2679	-0.1821	-0.2906	-0.2922	-0.2117	-0.3196	-0.2604
1445673_at	2900052N01Rik	0.0049	0.0062	-0.0725	0.1062	-0.0788	0.0223	-0.1347	-0.0775	-0.164	-0.1146	-0.142	-0.1657
1457495_at	2900052N01Rik	0.0387	0.1401	0.1666	-0.0288	0.0562	0.0302	0.0142	-0.0754	-0.274	-0.0737	0.0316	-0.1006
1429583_at	2900053A13Rik	-0.0313	-0.0174	-0.1276	-0.2005	-0.499	-0.3971	-0.2014	-0.1434	-0.0411	-0.1345	-0.2066	-0.101
1453207_at	2900053A13Rik	-0.0474	0.1029	0.1253	-0.1146	-0.133	-0.262	-0.3284	-0.1148	-0.0347	-0.0448	0.1455	0.052
1429625_at	2900054C01Rik	-0.078	1.00E-04	0.0248	0.0316	-0.0239	0.1656	0.421	0.2758	0.2646	2.00E-04	0.1744	0.0522
1430675_at	2900055J20Rik	0.0128	0.0435	-0.0211	-0.1509	-0.1099	-0.2553	0.327	-0.5216	-0.7241	-0.6247	-0.7448	-0.5806
1444062_at	2900056L01Rik	0.0812	0.3199	0.0909	0.1656	-0.0816	-0.2101	-0.1689	-0.1027	-0.1298	-0.133	-0.1591	-0.1891
1441816_at	2900056M20Rik	-0.1165	0.5917	0.8943	0.6404	0.4098	0.3517	0.5172	0.8915	0.7187	0.3726	0.3279	0.3198
1431631_at	2900057B20Rik	0.0589	0.0665	0.0421	-0.0049	-0.0292	-0.1894	-0.204	-0.2051	-0.2299	-0.1918	-0.16	-0.1954
1432853_at	2900057C01Rik	0.151	0.1705	0.1329	0.1831	0.0872	0.0058	-0.0459	0.054	0.083	-0.0377	-0.1042	-0.0979
1454384_at	2900057C01Rik	0.1878	0.4323	0.3287	0.2167	0.2281	-0.0145	0.1538	0.3067	0.0535	-0.0237	-0.0052	-0.1502
1432994_at	2900057E15Rik	0.132	0.0216	-0.2592	-0.0279	0.0985	-0.03	0.0211	-0.1373	-0.0758	-0.307	-0.2262	-0.3256
1432995_at	2900057E15Rik	-0.1746	-0.0653	0.0522	-0.1844	-0.082	-0.5763	-0.2864	-0.009	-0.0217	-0.1553	-0.3327	-0.2578
1453973_s_at	2900057H02Rik /// Tmem143	-0.0502	-0.152	-0.0093	-0.0595	0.2099	0.4187	0.0921	-0.2813	-0.3498	-0.6793	-0.9361	-0.6741
1432739_at	2900060K15Rik	0.0956	0.0833	-0.0103	0.0905	0.0079	0.1691	0.0608	0.0601	-0.0023	0.0651	0.0049	-0.0384
1454328_at	2900060K15Rik	0.0784	0.1421	0.1271	0.058	0.0849	0.0206	4.00E-04	0.113	-0.0154	-0.0929	-0.1028	0.0103
1432797_at	2900060N12Rik	0.0364	0.0836	-0.037	-0.0615	-0.0679	-0.0256	-0.2345	-0.1802	-0.2195	-0.2921	-0.2071	-0.3265
1454358_at	2900060N12Rik	0.1529	0.061	0.1631	0.1293	0.2756	0.1433	0.1062	0.0395	0.0521	0.1674	0.109	-0.0458
1428333_at	2900062L11Rik /// 6530401D17Rik	0.1049	0.4154	0.2454	-0.0638	-0.2346	-0.1329	0.5642	0.5124	0.5429	0.4749	0.6642	0.5687
1417344_at	2900064A13Rik	0.2098	0.1942	0.1035	-0.0466	-0.153	-0.0705	0.1776	-0.113	0.0606	0.32	0.1035	0.3143
1417345_at	2900064A13Rik	0.0715	0.0268	0.0247	0.1862	-0.0131	-0.0282	-0.1709	0.2633	0.1174	0.3647	0.2094	0.1117
1439817_at	2900064A13Rik	0.0864	4.00E-04	0.1265	0.1587	0.0078	0.0695	0.0623	0.2509	0.3822	0.6242	0.6216	0.9294
1431595_at	2900064B16Rik	0.0182	-0.0772	-0.0872	0.0393	-0.1049	0.0421	-0.1969	-0.1442	-0.0904	0.0301	-0.0556	-0.1035
1453595_at	2900064B18Rik	0.4327	0.0904	-0.1766	-0.0733	-0.0511	-0.3494	0.1974	-0.065	0.2425	-0.1406	0.7842	0.3226
1432813_at	2900064F13Rik	0.1155	0.0229	-0.1057	-0.0424	-0.0626	-0.0146	-0.0038	-0.2408	-0.224	-0.0793	0.219	0.0905
1432814_at	2900064F13Rik	-0.0046	-0.1247	-0.1619	-0.2176	-0.0886	-0.1746	-0.0913	-0.4731	-0.3646	-0.3336	-0.3047	-0.3148
1433031_at	2900064K03Rik	0.1181	-0.0966	-0.0292	-0.0549	-0.1204	-0.1929	-0.1729	-0.4363	-0.4326	-0.3124	-0.3956	-0.3881
1433032_at	2900064K03Rik	0.1569	0.1126	0.0244	0.1925	0.1967	-0.0869	0.1935	-0.0669	0.077	-0.0549	-0.0116	-0.14
1433122_at	2900069G24Rik	0.3186	0.2833	0.1067	0.2198	0.1362	0.2961	0.0642	0.0129	-0.0018	-0.0039	-0.1944	-0.014
1433123_at	2900069G24Rik	0.0265	0.0685	0.1245	0.1366	0.0414	0.1729	0.0353	-0.0788	-0.1635	-0.0743	-0.1292	-0.152
1429702_at	2900072G11Rik	-0.0858	-0.0459	0.0035	0.185	-0.0827	0.0791	-0.0825	-0.0386	-0.2061	-0.0331	0.0874	0.0024
1429703_at	2900072G11Rik	0.0011	-0.0606	-0.1655	0.0619	0.0671	-0.0227	-0.1261	0.5189	0.2606	0.5949	0.8758	0.4489
1454301_at	2900073C17Rik	0.0221	0.0253	-0.158	-0.084	-0.0959	-0.0304	0.0137	0.2046	0.4168	0.811	1.0136	0.5355
1420820_at	2900073G15Rik	0.0195	0.015	-0.0261	-0.0524	-0.1849	-0.2578	0.0325	0.2169	0.3379	0.6085	0.5473	0.599
1450013_at	2900073G15Rik	-0.029	0.1571	0.0976	-0.0893	-0.3981	-0.6101	-0.0768	-0.1845	-0.1643	0.1947	-0.11	0.1477
1436135_at	2900075N08Rik /// Nlgn3	-0.0256	-0.6437	-0.2642	-0.2119	-0.2911	0.4089	-0.2748	-0.319	-0.3644	-0.8487	-0.8027	-1.0113
1453756_at	2900075N08Rik /// Nlgn3	0.0435	-0.0587	0.0116	0.0026	-0.0516	0.0828	-0.1211	-0.1741	-0.3184	-0.2121	-0.1038	-0.4464
1436369_at	2900076A07Rik	-0.0813	0.0805	0.3602	0.3736	0.1927	0.6114	0.2434	0.4764	0.4754	0.0495	0.1488	-0.1782
1458869_at	2900076A13Rik	-0.0021	-0.0715	-0.0615	0.0295	-0.1751	-0.0561	-0.1551	-0.1151	-0.0977	-0.099	-0.0512	-0.0941
1433399_at	2900078I11Rik	0.166	0.0745	0.0428	0.1267	0.0855	0.0199	0.1201	0.0339	-0.1656	0.0977	-0.1215	-0.0064
1454594_at	2900078I11Rik	0.047	-0.0013	0.023	0.0743	0.0587	0.0255	0.2649	-0.0508	-0.0656	-0.1327	-0.1377	-0.2017
1453323_at	2900079G21Rik	0.3753	0.2517	0.1247	0.1348	0.3017	0.2124	0.0825	0.1424	0.2166	-0.0376	0.0966	0.0197
1421472_at	2900083I11Rik	0.2745	0.1106	0.1817	0.2925	0.1716	0.125	-0.0168	-0.0466	-0.132	-0.0524	-0.0634	0.0575
1442421_at	2900083I11Rik	0.0178	-0.0843	-0.2703	-0.0473	-0.0512	0.0332	-0.2545	0.169	-0.0605	-0.0805	-0.0679	0.2263
1457087_at	2900083I11Rik	0.0994	0.0146	0.0787	0.0294	0.169	0.5061	-5.00E-04	0.4983	0.6427	0.1695	0.2637	0.5719
1453456_at	2900084O13Rik	-0.1103	-0.1551	-0.0663	-0.1415	-0.2389	-0.1092	0.0261	0.0275	0.1363	-0.0938	-0.0948	-0.1378
1429854_at	2900092C05Rik	0.1519	0.1319	-0.0578	0.1352	0.0355	0.0898	-0.1096	-0.0018	-0.0047	-0.0853	-0.0969	-0.2054
1429857_at	2900092D14Rik	-0.203	0.0362	-0.1418	-0.2289	-0.2293	-0.2693	-0.2441	-0.2198	-0.0796	0.2071	1.3228	1.3048
1424014_at	2900092E17Rik	-0.082	0.4271	0.609	0.5597	0.5298	0.5293	0.5335	0.3693	0.4448	0.2589	0.2104	0.2068
1449617_at	2900092E17Rik	-0.0468	0.2952	0.3908	0.4326	0.4754	0.353	0.4887	0.2745	0.3769	0.2735	0.2514	0.1897
1449618_s_at	2900092E17Rik	-0.1964	0.3416	0.5133	0.546	0.519	0.5168	0.5974	0.3322	0.3637	0.2184	0.1593	0.1409
1429113_at	2900092E17Rik /// Prrt2	0.0145	-0.122	-0.1286	0.1058	0.0952	0.5671	-0.069	-0.2359	-0.2744	-0.3628	-0.1299	-0.2233
1433093_at	2900092N22Rik	0.1623	-0.032	0.1298	0.0532	-0.0136	-0.0259	-0.1228	-0.0576	-0.1697	-0.1201	-0.1678	-0.2502
1454472_at	2900092N22Rik	0.1219	0.007	0.0599	0.1757	0.0128	0.0338	-0.013	-0.0161	0.0336	0.0079	0.1804	-0.0456
1440917_at	2900093K20Rik	-0.1236	-0.2782	-0.1925	-0.3411	-0.3038	-0.0308	-0.3391	-0.3034	-0.3731	-0.66	-0.6603	-0.7594
1428286_at	2900097C17Rik	0.0258	0.115	0.0981	0.0726	0.1059	0.2234	0.2482	0.0987	0.0489	0.0188	0.2285	0.1743
1432646_a_at	2900097C17Rik	0.0157	0.6071	0.7271	0.5347	0.4888	0.0264	0.4576	0.185	0.0829	0.2429	-0.2199	0.1186
1439540_at	2-Mar	-0.0949	-0.1464	-0.2318	0.0255	-0.2879	-0.0787	-0.2005	-0.2719	-0.5116	-0.4691	-0.2417	-0.3665
1423472_at	2-Sep	-0.0642	-0.1884	-0.2084	-0.1878	-0.1757	-0.066	-0.1453	-0.1013	0.0417	0.1781	0.1602	0.2866
1423473_at	2-Sep	0.1182	-0.1007	-0.1235	-0.1358	-0.348	-0.3632	-0.4981	0.4936	0.7352	0.6709	0.4982	0.5599
1431997_at	3000002C10Rik	0.1355	0.045	-0.0523	0.1167	0.0944	0.1599	0.0849	0.1908	0.1667	-0.0282	0.0537	-0.2064
1418625_s_at	3000002C10Rik /// 674324 /// EG545741 /// ENSMUSG00000073212 /// Gapdh /// Gm10284 /// Gm10290 /// Gm10291 /// Gm10358 /// Gm11557 /// Gm12070 /// Gm12416 /// Gm15294 /// Gm16374 /// Gm2076 /// Gm2308 /// Gm2451 /// Gm2606 /// Gm3200 /// Gm3671 /// Gm3695 /// Gm3809 /// Gm4609 /// Gm5507 /// Gm5523 /// Gm5652 /// Gm5787 /// Gm6946 /// Gm8055 /// Gm8349 /// Gm9081 /// LOC100039762 /// LOC100044981…	-0.0113	-0.0173	-0.0251	-0.0116	0.0148	0.0536	0.0482	-0.0445	-0.0499	-0.0702	-0.092	-0.03
1457010_at	3010001F23Rik	0.1806	0.0333	0.0854	0.1202	0.2495	0.2513	0.2739	0.1875	0.1735	0.1297	0.3382	0.2781
1415875_at	3010003L21Rik	-0.0568	-0.0214	-0.2131	0.0707	-0.1523	-0.2427	-0.2057	-0.5899	-0.6248	-0.6184	-0.5991	-0.6534
1446800_at	3010026O09Rik	0.052	-0.1478	0.0102	-0.0096	-0.1461	-0.1093	-0.0103	-0.0819	-0.2265	-0.1219	-0.0635	-0.2091
1448930_at	3010026O09Rik	-0.3471	0.0292	0.4	0.6791	0.7698	0.7202	0.6768	0.0918	0.1266	-0.06	-0.0391	-0.1016
1432369_at	3010027C24Rik	-0.0186	0.0486	-0.0134	0.0148	0.1018	-0.0957	-0.0165	-0.1145	-0.1241	-0.1438	-0.268	-0.0342
1453782_at	3021401C12Rik	-0.2693	-0.1495	-0.0136	-0.0718	-0.2728	-0.4435	-0.0505	0.3424	0.5933	0.7896	1.0461	1.0669
1453277_at	3021401N23Rik	0.0197	0.0918	-0.0951	-0.1459	-0.1863	-0.0166	-0.2619	-0.2519	-0.4338	-0.789	-0.556	-0.6353
1431775_at	3100002H09Rik	0.0433	0.0325	0.0626	0.0969	0.1457	0.1898	0.3225	-0.1539	-0.0619	0.0658	-0.1611	-0.3299
1433102_at	3100002H20Rik	0.0339	0.0421	0.0776	0.1078	-0.0421	0.081	-0.0049	-0.0673	0.0833	0.0096	-0.0107	0.0903
1454478_at	3100002H20Rik	0.1493	0.1182	-0.0646	0.1718	0.2043	-0.1078	-0.0902	-0.0644	-0.1166	-0.1825	-0.1303	-0.132
1427174_at	3100002L24Rik /// Gm14295 /// Gm14325 /// Gm14326 /// Gm14434 /// Gm2004 /// OTTMUSG00000016609	0.0562	0.0128	0.145	0.0891	-0.2133	0.07	0.0474	-0.0566	-0.206	0.0245	0.1314	0.0601
1436462_at	3100002L24Rik /// Gm14326	0.0843	-0.2725	-0.1681	-0.1964	-0.1834	-0.0389	-0.0426	0.177	0.0671	0.0852	0.24	0.3332
1447977_x_at	3100002L24Rik /// Gm14434 /// OTTMUSG00000016609	0.1541	0.1811	0.3895	0.375	0.3188	0.2281	0.2893	0.5062	0.2065	0.0074	-0.1949	-0.2942
1432065_at	3100003L13Rik	-0.1772	-0.0396	-0.0731	0.155	0.4154	0.2555	-0.1196	0.2291	0.1132	0.3409	0.1416	0.1862
1431880_at	3100003M19Rik	-0.0306	0.0503	0.2102	-0.0192	-0.0117	0.0049	0.0991	0.6947	1.3068	1.4899	1.6739	1.8729
1423317_at	3110001D03Rik	-0.1228	-0.0307	-0.0575	-0.1601	-0.2169	-0.1274	-0.0675	-0.0718	-0.1577	-0.2227	-0.1933	-0.2151
1429165_at	3110001I22Rik	0.5883	0.2129	0.1201	-0.4287	-1.1961	-1.7108	-0.6992	-0.6885	-0.6868	-0.8445	-1.1235	-0.9036
1431330_at	3110002H16Rik	0.0199	-0.2075	-0.1974	-0.2206	-0.1593	-0.172	-0.3759	-0.3322	-0.2604	-0.2753	-0.5372	-0.4894
1456716_s_at	3110002H16Rik	-0.1518	-0.0642	-0.1366	-0.1791	0.086	0.0943	-0.1474	-0.1806	-0.318	-0.4525	-0.5231	-0.4036
1426964_at	3110003A17Rik	-0.0167	-0.1212	-0.1044	-0.309	-0.6043	-0.377	0.0026	0.3752	0.6901	0.938	0.8829	0.9763
1453646_at	3110005L21Rik	0.0641	-0.2441	-0.0888	-0.0286	-0.1594	0.038	-0.1183	-0.1229	0.0983	0.7092	1.0888	0.8332
1431381_at	3110005L24Rik	-0.0551	0.2325	-0.0652	0.1456	0.1175	0.7351	0.331	-0.0647	-0.2126	-0.0969	0.0825	-0.3709
1452779_at	3110006E14Rik	0.2508	0.2165	0.0507	0.0208	0.088	0.5611	0.5412	0.2237	0.1594	0.7756	0.4768	1.3858
1439279_at	3110007F17Rik	0.128	0.1754	0.1297	0.2532	0.0662	0.2324	0.1231	0.1478	0.1613	0.3357	0.511	0.3406
1452640_at	3110007F17Rik	-0.1576	-0.1318	-0.1202	-0.131	-0.2726	-0.1879	-0.3258	-0.3516	-0.2567	-0.1512	-0.2856	-0.1688
1428023_at	3110009E18Rik	0.1269	0.1452	0.1175	0.0563	-0.2537	-0.211	-0.0698	-0.1822	-0.0574	-0.1566	-0.2792	-0.3686
1454035_at	3110009E22Rik	0.0246	0.0481	-0.0124	-0.0144	-0.0814	-0.1053	-0.1516	-0.3248	-0.5477	-0.4764	-0.5249	-0.4126
1430198_at	3110009F21Rik	0.2032	-0.1309	0.0705	0.0332	0.1278	0.0119	-0.009	0.0039	-0.0646	-0.0201	-0.0307	0.0402
1432396_at	3110018I06Rik	0.0073	0.001	-0.0916	-0.0128	-0.1075	-0.1459	-0.1739	-0.1336	-0.2088	-0.1821	-0.3073	-0.2309
1430158_at	3110021A11Rik	-0.0399	-0.0121	0.0473	0.1435	0.101	-0.0944	-0.0329	-0.0064	0.0301	-0.1608	-0.0774	-0.2192
1445708_x_at	3110021A11Rik	0.0833	0.0138	0.0485	0.1827	0.1013	-0.0405	-0.0111	0.1066	0.1021	0.0962	0.1931	0.0218
1453764_at	3110021N24Rik	-0.032	0.0728	0.1467	-0.0117	-0.065	0.0179	-0.019	-0.23	-0.2719	-0.2778	-0.2309	-0.261
1430252_at	3110027N22Rik	0.084	0.153	0.1402	0.0224	0.2089	0.4099	0.9921	1.6204	1.679	1.2065	1.4382	1.3974
1430407_at	3110035C09Rik	-0.1742	-0.2732	-0.0628	-0.0868	-0.0087	0.2565	1.2299	0.2255	0.5215	0.6253	1.0323	0.895
1428184_at	3110035E14Rik	0.0238	-0.0994	-0.102	0.0386	-0.0999	-0.2287	-0.2834	-0.1792	-0.0387	0.4335	0.9071	1.0261
1431478_at	3110035G12Rik	-0.0479	-0.0706	-0.064	-0.2321	-0.2709	-0.3918	-0.2233	-0.3723	-0.4252	-0.3898	-0.287	-0.284
1432904_at	3110037C07Rik	0.1433	0.0196	0.1284	-0.0474	-0.0814	-0.0856	-0.1105	-0.3185	-0.3221	-0.3543	-0.2821	-0.3831
1432905_at	3110037C07Rik	0.0323	0.0823	0.2301	-0.1159	-0.033	-0.0518	0.0042	-0.1363	-0.105	-0.1829	-0.0079	-0.1403
1432618_at	3110037L02Rik	0.1122	0.1075	-0.0444	0.0036	-0.1977	-0.1424	-0.1589	-0.209	-0.2239	-0.2127	-0.3788	-0.2846
1432619_at	3110037L02Rik	0.0501	0.0898	-0.0713	0.1671	-0.1884	-8.00E-04	-0.0208	0.1641	0.1528	0.1434	0.1091	0.1237
1430279_at	3110038A09Rik	0.0328	0.2248	-0.0476	0.0803	0.3616	0.2268	0.3066	0.0811	0.0959	0.3086	0.4041	0.2753
1430952_at	3110039C02Rik	-9.00E-04	0.0115	9.00E-04	-0.0586	-0.1258	-0.1223	-0.0811	-0.122	-0.0543	-0.0844	-0.0527	-0.0978
1440204_at	3110039M20Rik	-0.0568	-0.0739	-0.2037	-0.1197	-0.145	-0.1753	-0.1502	-0.3353	-0.1335	0.1726	-0.0025	-0.1204
1429700_at	3110040M04Rik	-0.1223	0.1209	-0.2455	-0.286	-0.209	-0.0616	0.2967	1.3965	2.0958	1.843	3.6574	3.1341
1450972_at	3110040N11Rik	0.078	0.0474	0.061	0.0283	0.1182	0.3761	0.1802	-0.2302	-0.1035	-0.1694	-0.0758	-0.2097
1430478_at	3110043A19Rik	0.0667	-0.3051	-0.0693	-0.0479	0.0281	-0.1752	0.0882	-0.1709	-0.3202	-0.3366	-0.3675	-0.5161
1428468_at	3110043O21Rik	-0.0385	0.0926	0.1757	0.287	0.5169	0.7911	0.6051	0.1938	0.0895	-0.3056	0.0793	0.033
1430940_at	3110045A19Rik	0.0078	0.1991	0.3882	0.2931	0.2384	0.1501	0.2011	0.2783	0.3437	0.4134	0.4158	0.4496
1430401_at	3110045C21Rik	-0.0952	0.3843	0.3367	0.2403	0.0854	0.1744	0.72	0.7268	0.8386	0.5859	0.4316	0.5784
1458318_at	3110047M12Rik	-0.0031	0.0627	-0.007	0.0039	-0.0129	0.0195	-0.0754	-0.023	-0.0476	-0.0035	0.1011	-0.1157
1441025_at	3110047P20Rik	0.0957	-0.0425	0.0656	0.1361	0.0453	0.0696	-0.0276	0.1066	0.0537	0.0593	0.0584	0.1521
1460482_at	3110047P20Rik	0.3467	-0.0109	0.2236	0.194	0.0618	0.1421	0.0426	-0.066	-0.0368	0.0126	0.0137	0.028
1432887_at	3110048L19Rik	0.258	0.1805	0.1658	0.1294	-0.0304	0.0376	0.0432	-0.1274	-0.1683	-0.0412	-0.0792	0.0262
1443456_at	3110048L19Rik	-0.1284	-0.0322	0.05	-0.1172	-0.094	0.0378	-0.1835	-0.1525	-0.0055	-0.2845	-0.1218	-0.3003
1454402_at	3110048L19Rik	-0.2798	-0.3313	-0.1607	-0.3656	-0.1921	0.1736	-0.3205	0.1407	-0.2516	-0.3093	-0.3606	-0.626
1455433_at	3110048L19Rik	-0.0304	-0.1932	-0.161	-0.1812	-0.225	-0.2444	-0.0332	0.1842	0.2061	0.2258	0.236	0.2099
1437882_s_at	3110048L19Rik /// 6330416L07Rik	-0.0537	-0.0924	-0.0431	-0.1678	-0.0292	-0.0629	-0.1482	0.0069	0.0997	0.0993	-0.0151	-5.00E-04
1433171_at	3110049I03Rik	-0.0373	-0.1608	-0.0579	-0.0417	-0.1587	-0.1594	-0.2223	-0.2321	-0.2473	-0.2878	-0.0444	-0.1977
1433172_at	3110049I03Rik	0.2123	0.0125	0.0611	0.0281	0.0092	0.0015	-0.0435	-0.0048	9.00E-04	-0.097	0.0196	-0.0813
1449462_at	3110049J23Rik	-0.0911	0.0838	-0.0095	0.0518	0.0695	0.1658	0.0747	-0.1503	-0.2969	-0.2534	-0.191	-0.2871
1440992_at	3110052M02Rik	0.1554	0.1166	-0.0023	-0.0495	0.0298	0.1583	0.3971	-0.1629	-0.029	0.0311	0.2182	0.2123
1444169_at	3110052M02Rik	-0.2362	-0.2087	-0.0826	-0.1691	-0.2052	-0.3232	-0.2129	-0.2624	-0.151	-0.1308	0.0693	-0.1152
1453668_at	3110052M02Rik	-0.4515	-0.426	-0.1967	-0.2087	0.3348	0.9003	0.105	-0.1907	0.2163	-0.2154	0.2364	-0.0566
1432581_at	3110054G05Rik	0.2709	0.0619	-0.0571	-0.0341	-0.2671	0.2015	-0.0442	-0.1827	-0.107	0.0337	-0.0815	0.0628
1432582_at	3110054G05Rik	-0.0972	-0.1046	-0.0693	-0.0735	-0.0182	-0.0982	-0.1175	-0.0786	-0.0667	-0.1356	-0.1288	-0.2558
1460475_at	3110056J03Rik	-0.011	-0.0132	0.0331	0.106	0.0584	-0.0689	-0.2772	-0.042	-0.0456	-0.0369	-0.1117	-0.2413
1434658_at	3110056O03Rik	0.0853	0.3668	0.3875	0.3724	0.174	-0.0546	0.3549	0.2251	0.2612	0.4494	0.4212	0.5441
1429966_at	3110057O12Rik	0.1719	-0.0214	-0.2299	0.0683	0.5979	1.0837	0.7263	0.0012	-0.3148	-0.3287	-0.2271	-0.3392
1438283_at	3110057O12Rik	-0.0057	-0.1113	-0.0448	0.0947	0.1275	0.1038	0.1043	0.1109	0.0057	-0.192	-0.2194	-0.0951
1455475_at	3110057O12Rik	-0.4669	-0.442	-0.2086	0.4293	0.8904	0.7703	0.8493	0.2852	0.1649	-0.4117	0.0844	-0.1136
1432485_at	3110057O12Rik /// Gm2011	-0.0616	-0.087	0.0531	0.1722	0.1567	0.0731	0.1463	0.2051	-0.1031	-0.0243	-0.3131	-0.1185
1452477_at	3110057O12Rik /// Gm2011	-0.0853	0.1739	0.1673	0.2745	0.555	0.4709	0.4128	0.3959	-0.0811	0.0474	0.3054	0.0466
1433092_at	3110062G12Rik	0.1185	-0.0368	0.0595	0.1054	0.0135	-0.0303	-0.0505	-0.0707	-0.0369	-0.0867	-0.069	-0.2004
1454471_at	3110062G12Rik	0.0661	-0.0462	-0.0646	-0.0528	-0.0372	-0.0841	-0.0821	-0.1761	-0.2405	-0.3103	-0.1733	-0.1352
1432796_at	3110067C02Rik	0.2309	0.0948	0.097	0.0446	0.1709	-0.0278	0.1061	0.0111	0.0226	0.0123	-0.0061	-0.0777
1454357_at	3110067C02Rik	0.0468	-0.0317	-0.0814	-0.0899	-0.1691	0.0826	-0.0092	-0.1408	-0.3987	-0.2323	-0.2667	-0.3218
1418807_at	3110070M22Rik	0.1917	0.3347	0.3251	0.4199	0.3073	0.1428	0.4773	-0.1229	0.0096	-0.0726	-0.0717	0.0495
1429771_at	3110073H01Rik	-0.1548	-0.3632	-0.4275	-0.446	-0.1584	0.0054	-0.0361	-0.0738	-0.0031	-0.1859	-0.045	-0.0862
1453089_at	3110079O15Rik	9.00E-04	-0.0126	-0.1866	-0.0503	-0.0293	0.0435	-0.0824	0.072	-0.0634	-0.3562	-0.2884	-0.4686
1430770_at	3110080E11Rik	-0.2413	-0.0937	-0.2169	-0.1778	-0.2327	-0.1453	-0.2718	-0.2348	-0.1786	-0.1148	0.2859	0.1267
1430967_at	3110080O07Rik	0.0236	0.0548	-0.0987	0.0202	0.0055	-0.0789	-0.1247	-0.0181	0.2949	0.1807	1.05	0.9151
1453598_at	3110082D06Rik	-0.0683	0.0306	0.072	-0.0234	0.1223	-0.0875	-0.1973	0.1273	0.2093	0.3244	0.1903	0.0738
1453007_at	3110082I17Rik	-0.0979	-0.0525	0.0422	-0.0236	-0.087	-0.3605	-0.5698	-0.5829	-0.722	-0.7629	-0.9622	-0.8829
1431397_at	3110099E03Rik /// LOC100043232	0.1866	-0.0079	0.0102	0.0666	0.0375	-0.057	-0.1207	-0.1042	-0.1461	-0.3772	-0.3918	-0.2793
1431850_at	3200001D21Rik	0.0097	0.159	-0.0557	0.1345	0.0159	-0.0476	-0.2042	-0.1197	-0.1747	-0.0388	-0.2181	-0.2579
1430953_at	3200001G23Rik	0.0912	0.0304	0.1488	-0.0373	0.0987	0.066	-0.039	0.0469	0.1347	0.046	-0.0249	-0.1892
1424327_at	3200002M19Rik	0.0662	0.1142	0.199	-0.0829	-0.2024	-0.3252	-0.3295	-0.1852	-0.2729	-0.4406	-0.7212	-0.718
1424328_s_at	3200002M19Rik	0.094	0.054	0.2503	0.0012	-0.1563	-0.1949	-0.2522	-0.1883	-0.2936	-0.5123	-0.757	-0.7463
1428734_at	3200002M19Rik	0.3557	0.127	0.242	0.208	-0.1012	-0.3772	-0.0101	-0.0112	0.0303	-0.4386	-0.5219	-0.434
1447666_x_at	3200002M19Rik /// Gm6843 /// Gm9364	0.0461	0.1475	0.1273	0.1281	0.09	-0.261	-0.1305	0.1859	0.3924	0.3118	-0.1164	-0.1421
1458446_at	3222401L13Rik	0.2518	0.3789	0.4668	0.3197	0.1143	0.2437	0.7211	0.1961	0.4299	0.4706	0.3695	0.6185
1432655_at	3222402N08Rik	0.0863	-0.0216	-0.0195	0.1301	-0.0279	0.0158	-0.0852	-0.0235	0.1771	0.3774	0.5369	0.585
1432656_at	3222402N08Rik	0.0209	-0.006	0.0521	-0.0792	-0.048	-0.1736	-0.0976	-0.3272	-0.3235	-0.4087	-0.4375	-0.458
1416856_at	3230401D17Rik	-0.0295	-0.4395	-0.3858	-0.2916	-0.277	-0.2947	-0.4884	-0.2064	-0.1774	-0.3876	-0.3754	-0.4126
1424802_a_at	3300001P08Rik	0.0905	0.2976	0.4093	0.3509	-0.3039	-0.3437	0.128	0.0728	-0.0387	0.0533	0.1065	0.0175
1451485_at	3300001P08Rik	-0.1864	-0.0835	0.1464	0.3588	-0.886	-0.5013	-0.341	0.0349	-0.7438	-0.4194	0.5061	-0.6653
1431787_at	3300002A11Rik	0.0395	-0.0934	-0.1027	0.022	0.035	-0.1251	-0.0286	9.00E-04	-0.002	-0.0842	-0.1088	-0.188
1432649_at	3300002A11Rik	0.0681	0.0166	0.0612	-0.0459	-0.095	-0.04	-0.0597	-0.2675	-0.0853	-0.0131	-0.3347	-0.3232
1454315_at	3300002A11Rik	-0.2329	-0.1059	-0.23	-0.1322	-0.2669	-0.2494	-0.3222	0.0443	-0.1124	-0.1327	0.1307	-0.1839
1432534_at	3300002I08Rik	0.3194	0.0559	0.0855	-0.0131	0.2103	0.083	-0.0925	0.0712	0.1448	0.1107	0.2159	0.0837
1433393_at	3300002I10Rik	-0.0285	-0.0669	-0.1799	0.0484	-0.1505	-0.0823	-0.1489	-0.1962	-0.1766	-0.0139	-0.1387	-0.1602
1453863_at	3300002P09Rik	0.2641	0.4856	0.5459	0.2442	0.0468	-0.1747	0.8625	0.589	0.7579	0.7837	0.9112	1.0337
1430841_at	3300002P13Rik	-0.0389	-0.1172	-0.2169	0.009	0.1972	0.2212	0.189	0.0017	-0.1238	-0.2542	-0.3966	-0.3219
1450770_at	3632451O06Rik	0.0369	-0.7047	-1.2353	-0.9658	-0.4315	-0.0957	-0.6509	-0.6375	-0.3449	-0.8007	-0.3137	-0.5461
1440079_at	3632454L22Rik	0.0224	0.0261	-0.0174	-0.0406	0.1484	0.1103	0.0486	0.1609	0.1062	0.1308	-0.003	0.0494
1431793_at	3732407C23Rik	0.1854	-0.0034	0.1302	0.0461	0.1126	-0.0342	-0.0283	0.2044	0.0477	0.0795	0.156	0.0015
1432376_at	3830403N18Rik	-0.028	-0.1529	-0.0035	-0.0139	-0.0337	-0.1025	-0.1955	-0.0034	-0.238	-0.0955	-0.0798	-0.219
1422011_s_at	3830403N18Rik /// Xlr	-0.1246	0.0991	0.1643	0.0701	0.0508	0.2291	0.5961	0.4489	0.606	0.5584	0.6249	0.8779
1434550_at	3830406C13Rik	-0.0331	0.076	0.2436	0.2792	0.1734	0.2887	0.3326	-0.0813	0.2639	0.3674	0.5476	0.4006
1436388_a_at	3830406C13Rik	0.0473	-0.1393	-0.2034	0.001	0.1384	0.5681	0.3617	0.1078	0.1145	-0.1912	0.2178	-0.087
1453616_at	3830408C21Rik	-0.0122	0.0611	0.1526	0.0743	0.2729	0.491	0.4285	0.1042	-0.0683	0.1183	0.0605	0.1372
1453555_at	3830408D07Rik	-0.0322	0.129	-0.1563	0.0937	-0.1222	0.0317	-0.1154	-0.1449	-0.3083	-0.2644	0.1736	-0.3348
1430162_at	3830417A13Rik	0.1967	0.2323	0.0887	0.1846	-0.0297	-0.3266	0.726	1.4248	2.0352	2.5671	2.3376	2.6161
1433236_at	3830422I06Rik	-0.0104	-0.0591	-0.2256	-0.029	-0.1357	-0.0438	-0.244	-0.3213	-0.2734	-0.1504	-0.1936	-0.2333
1433237_at	3830422I06Rik	0.0394	-0.1453	-0.0018	0.0048	-0.1091	0.0121	-0.2785	-0.187	-0.2148	-0.2025	-0.306	-0.2554
1436035_at	3830431G21Rik	-0.2734	0.445	0.6594	0.6133	0.6708	0.8087	1.2915	0.5583	0.7003	0.047	-0.114	-0.1722
1435672_at	3830612M24	-0.0708	-0.3683	-0.3931	-0.0736	-0.0349	0.2288	0.0305	0.3342	0.537	0.3935	0.5371	0.5537
1453626_at	3930402G23Rik	0.2364	0.2145	-0.0128	0.1241	-0.066	0.0575	0.0645	-0.2391	-0.1121	-0.1615	0.0407	-0.252
1430918_at	3-Mar	-0.0594	-0.1083	-0.035	-0.023	-0.0674	-0.0045	-0.2184	-0.0958	-0.1799	-0.1733	-0.1097	-0.1334
1441643_at	3-Mar	-0.2419	-0.1146	-0.2154	-0.1162	-0.2858	-0.1751	-0.3294	-0.0983	0.1414	0.1403	0.7899	0.1283
1417414_at	3-Sep	-0.1081	-0.368	-0.4059	-0.3018	-0.2854	0.1055	-0.3333	0.1939	-0.0287	0.0846	0.559	0.2626
1439833_at	3-Sep	-0.1261	-0.8286	-1.1927	-1.3465	-0.4983	0.4509	-0.5073	0.58	0.7561	0.4384	1.0625	0.9626
1444778_at	3-Sep	0.0671	0.0872	-0.0022	0.3036	0.3385	0.5926	0.1794	0.3094	0.2417	0.2501	0.6623	0.6169
1430338_at	4122401K19Rik	-0.014	0.0579	1.00E-04	-0.0394	-0.1194	-0.0102	0.1962	-0.0994	-0.0709	-0.1838	-0.1098	-0.0663
1455541_a_at	4430402I18Rik	-0.0132	0.0944	-0.0027	-0.02	0.1546	0.1432	0.0956	-0.2097	-0.0936	-0.3062	-0.3377	-0.4061
1453976_at	4432414F05Rik	-0.5247	-0.1675	-0.0248	0.1073	-0.0852	0.1705	-0.2194	0.3154	-0.3462	-0.2425	0.0856	-0.2259
1454296_at	4631402F24Rik	-0.1775	-0.3579	-0.1215	-0.2053	-0.0446	-0.2169	-0.3428	-0.2612	-0.4311	-0.2612	-0.0588	-0.3445
1454297_at	4631402F24Rik	0.0292	-0.2063	-0.1481	-0.1493	-0.1656	-0.2294	-0.2167	-0.2697	-0.1585	-0.1504	-0.1873	-0.2529
1430655_at	4631405K08Rik	0.041	-0.0355	-0.1865	-0.0133	-0.1787	0.0276	-0.3106	-0.1981	-0.3588	-0.1619	-0.1263	-0.4138
1429185_at	4631416L12Rik	1.1252	1.8571	1.261	0.6268	0.2698	-0.0123	0.5243	1.4643	1.4701	1.6903	2.2438	2.4402
1432688_at	4631422I05Rik	0.1448	0.0456	-0.1231	0.0152	-0.031	0.0389	-0.0242	-0.0258	-0.047	-0.0335	-0.094	-0.1699
1432689_at	4631422I05Rik	-0.1892	-0.281	-0.2307	-0.2865	-0.1953	-0.2907	-0.3308	-0.2228	-0.2769	-0.0158	-0.1564	-0.3764
1431820_at	4632404H12Rik	-0.1291	0.1218	0.1728	0.0832	-0.02	0.5344	0.2383	-0.1891	-0.6363	-1.0874	-0.8937	-1.048
1438209_at	4632404H12Rik	-0.1571	0.4295	0.5992	0.3	0.057	-0.0105	0.7571	-0.1473	-0.1843	-0.1968	-0.0744	-0.2338
1432874_at	4632404M16Rik	0.1077	-0.0476	-0.0163	-0.0359	-0.0554	-0.1238	-0.1233	-0.127	-0.0384	-0.1153	-0.0399	-0.2292
1454395_at	4632404M16Rik	-0.0143	-0.0326	-0.097	-0.0516	-0.1503	-0.3644	-0.2609	-0.0121	-0.0128	-0.1789	-0.0741	-0.2199
1432875_at	4632409D06Rik	0.0581	0.0062	-0.0462	-0.0159	-0.1223	-0.0351	-0.0788	6.00E-04	-0.3064	-0.1036	0.0202	-0.1849
1454396_at	4632409D06Rik	0.2559	0.0334	0.084	0.2	0.0023	0.0501	-0.0665	-0.0856	-0.0841	-0.043	-0.1575	-0.1946
1429849_at	4632411B12Rik	-0.0201	0.1051	0.0531	-0.2344	-0.0775	-0.2245	-0.2014	0.0131	-0.1311	-0.2404	-0.1537	-0.2671
1438400_at	4632411B12Rik	-0.1432	0.0461	-0.033	-0.3304	-0.3755	-0.3289	-0.2183	-0.3201	-0.3788	-0.4625	-0.3489	-0.3647
1430691_at	4632411P08Rik	0.0084	0.0277	-0.0905	0.0148	-0.1358	0.0056	-0.21	-0.164	-0.1786	-0.0685	-0.1114	-0.1591
1430614_at	4632415K11Rik	-0.4205	-0.8648	-0.6693	-0.4616	-0.0869	0.0689	-0.1351	0.1518	0.2054	0.3296	0.2946	0.3704
1419611_at	4632415L05Rik	0.1033	0.4326	0.2687	0.2404	0.2612	0.2265	0.3048	0.2822	0.4097	0.4075	0.4039	0.1376
1419612_at	4632415L05Rik	-0.1722	0.1048	0.1103	-0.0223	-0.0464	-0.0151	0.2679	0.1207	-0.0501	0.0363	0.2048	0.0452
1432876_at	4632418H02Rik	0.2455	0.1488	-0.0623	0.1916	0.1864	0.1248	0.0229	0.2152	0.2811	0.155	0.0902	0.076
1454397_at	4632418H02Rik	0.1125	0.1474	0.1818	0.2713	0.1169	0.1075	0.1874	0.2572	0.2614	-0.0291	0.3294	0.047
1433954_at	4632419I22Rik	0.0415	-0.203	-0.2537	-0.4149	-0.234	-0.0601	0.1163	0.3182	0.6568	0.795	0.8455	0.9379
1429331_at	4632427E13Rik	-0.628	-0.5195	-0.3397	-0.3401	-0.7372	-0.4613	-0.2743	-0.2085	-0.5452	-0.6495	0.3363	-0.5855
1429332_at	4632427E13Rik	-0.5921	-0.4734	-0.4112	-0.3537	-0.7999	-0.4064	-0.4577	-0.6562	-0.3178	-0.2767	0.4998	-0.3584
1442155_at	4632427E13Rik	-0.1476	-0.0817	0.2318	0.0493	-0.2215	-0.1568	0.204	0.5634	0.5475	0.0722	0.452	0.2945
1456201_at	4632427E13Rik	-0.1714	-0.1473	0.0238	-0.0666	-0.1597	-0.1122	-0.1182	0.1789	0.1066	0.0411	0.467	0.1407
1430459_at	4632428C04Rik	-0.02	-0.0207	-0.1862	-0.1036	-0.2932	-0.2608	-0.2772	-0.1866	-0.4447	-0.4133	-0.3277	-0.5118
[truncated: 43,103 more rows]
