# Supplementary material for: Analysis of dynamic changes in retinoid-induced transcription and epigenetic profiles of murine Hox clusters in ES cells
Source: Genome Res. 2015 Aug;25(8):1229–43. doi: 10.1101/gr.184978.114 (PMC4510006; doi:10.1101/gr.184978.114)
Supplement: Supplemental Material [file supp_gr.184978.114_Table_S2.txt]

Hox	Gene	Chr	Start	End	Strand	Uxons	24A	24B	UnA	UnB	Gene	Models.strong	Models.weak	Models.intron	Models.cisnat	ncRNA.strong	ncRNA.weak	ncRNA.intron	ncRNA.cisnat	cDNA.strong	cDNA.weak	cDNA.intron	cDNA.cisnat	intergenic
HoxA	XLOC_C_017579	chr6	51808092	51962557	-	13	227.75	234.51	200.25	171.16	Skap2	ENSMUSG00000059182
HoxA	XLOC_W_017966	chr6	52052832	52056774	+	2	294.50	402.97	87.33	41.63	Gm15055		ENSMUSG00000085412
HoxA	XLOC_W_017967	chr6	52053875	52054232	+	1	14.95	16.82	0.00	1.73	Gm15055			ENSMUSG00000085412
HoxA	XLOC_W_017969	chr6	52055043	52055769	+	1	17.27	21.11	0.83	0.00	Gm15055			ENSMUSG00000085412
HoxA	XLOC_W_017970	chr6	52055846	52056523	+	1	17.30	17.48	0.89	1.52	Gm15055			ENSMUSG00000085412
HoxA	XLOC_W_017971	chr6	52056859	52062596	+	2	268.35	376.22	93.07	50.98	Gm15055	ENSMUSG00000085412	ENSMUSG00000085412
HoxA	XLOC_W_017972	chr6	52062665	52065158	+	1	206.96	228.80	40.15	21.98	linc1547					n424058
HoxA	XLOC_W_017974	chr6	52066691	52068913	+	1	17.31	21.94	7.60	3.24	Gm8078		ENSMUSG00000081979
HoxA	XLOC_W_017975	chr6	52069004	52069462	+	1	12.11	6.77	0.44	0.45	BF022490-AS												BF022490
HoxA	XLOC_C_017580	chr6	52107624	52107899	-	1	111.11	137.97	2.19	0.75	Hoxa1	BC138098
HoxA	XLOC_W_017978	chr6	52108413	52112492	+	2	143.52	155.48	3.85	3.20	Gm15051	ENSMUSG00000087658	ENSMUSG00000087658
HoxA	XLOC_W_017979	chr6	52108881	52108962	+	1	286.12	263.00	4.90	0.00	Gm15051			ENSMUSG00000087658
HoxA	XLOC_C_017582	chr6	52112846	52113395	-	1	13.47	22.26	0.37	0.00	Hoxa2	BC117105; BC117107; M93292; AK134501; AB221621
HoxA	XLOC_W_017982	chr6	52115713	52118401	+	3	13.78	16.26	0.84	0.00	5730446D14Rik	ENSMUSG00000056445	ENSMUSG00000056445
HoxA	XLOC_W_017983	chr6	52116160	52116406	+	1	16.66	8.65	0.00	0.00	5730446D14Rik			ENSMUSG00000056445
HoxA	XLOC_C_017585	chr6	52119525	52119976	-	1	21.86	26.22	0.00	0.00	Hoxa3	AK053218
HoxA	XLOC_W_017987	chr6	52122958	52124039	+	2	12.66	19.64	0.88	0.45	Gm15050	ENSMUSG00000087626	ENSMUSG00000087626
HoxA	XLOC_W_017988	chr6	52125226	52143029	+	2	11.10	13.21	0.00	0.24	2700086A05Rik	ENSMUSG00000085696
HoxA	XLOC_W_017989	chr6	52126920	52127779	+	1	9.57	11.30	0.00	0.00	5730596B20Rik		ENSMUSG00000056468
HoxA	XLOC_W_017990	chr6	52127807	52128309	+	1	8.59	12.75	0.00	0.00	5730596B20Rik		ENSMUSG00000056468
HoxA	XLOC_C_017590	chr6	52139684	52140285	-	1	97.43	104.57	1.34	1.03	Hoxa4	ENSMUSG00000000942
HoxA	XLOC_C_017591	chr6	52151852	52154441	-	2	111.54	151.93	0.74	0.25	Hoxa5	ENSMUSG00000038253
HoxA	XLOC_C_017594	chr6	52173421	52173934	-	1	10.41	8.69	0.39	0.00	Hoxa9		ENSMUSG00000038227
HoxA		chr6	52263492	52268372	+	3					Evx1
HoxB	XLOC_W_003887	chr11	96014549	96015049	+	1	9.45	13.19	0.00	0.00	Ttll6		ENSMUSG00000038756
HoxB	XLOC_W_003888	chr11	96015368	96015928	+	1	12.11	10.74	1.79	0.73	Ttll6		ENSMUSG00000038756
HoxB	XLOC_W_003889	chr11	96055633	96057925	+	2	30.71	28.28	1.76	0.75	Hoxb13	ENSMUSG00000049604
HoxB	XLOC_C_003885	chr11	96060220	96060462	-	1	30.49	19.19	0.83	3.39														CF970519,CF970521(5':63);DV055146(3':1343)
HoxB	XLOC_W_003890	chr11	96109912	96110053	+	1	23.19	19.16	22.65	31.93	Gm11539		ENSMUSG00000083337
HoxB	XLOC_W_003892	chr11	96123633	96124392	+	1	4.33	10.23	0.53	0.54	AK078566	AK078566
HoxB	XLOC_W_003893	chr11	96126055	96126746	+	1	8.62	12.35	2.61	2.38	Gm53;mir196a1		ENSMUSG00000065546;ENSMUSG00000078706
HoxB	XLOC_W_003895	chr11	96127692	96128164	+	1	14.79	11.91	2.13	1.74	AK085288	AK085288
HoxB	XLOC_W_003896	chr11	96128222	96128676	+	1	6.33	6.41	0.44	0.45														ENSMUSG00000020875(3':4095);BX527833(5':159)
HoxB	XLOC_W_003898	chr11	96133194	96135968	+	2	50.96	90.67	0.00	0.98	Hoxb9		ENSMUSG00000020875
HoxB	XLOC_W_003899	chr11	96136613	96137969	+	1	42.01	64.00	2.67	2.73	Hoxb9	ENSMUSG00000020875
HoxB	XLOC_W_003900	chr11	96143663	96144237	+	2	12.02	27.65	0.00	0.00	Hoxb8		ENSMUSG00000056648
HoxB	XLOC_W_003902	chr11	96144668	96145654	+	2	31.66	25.22	0.00	0.00	Hoxb8	ENSMUSG00000056648
HoxB	XLOC_W_003904	chr11	96148211	96151483	+	2	28.14	45.16	0.59	0.40	Hoxb7	ENSMUSG00000038721
HoxB	XLOC_W_003906	chr11	96164843	96167434	+	2	107.18	122.60	0.00	0.00	Hoxb5	ENSMUSG00000038700
HoxB	XLOC_W_003908	chr11	96178563	96179467	+	1	31.61	39.72	0.00	0.00	Hoxb4;mir10a		ENSMUSG00000038692;ENSMUSG00000065519
HoxB	XLOC_W_003909	chr11	96179536	96180242	+	1	28.24	27.76	0.00	0.00	Hoxb4	BC095947
HoxB	XLOC_W_003910	chr11	96180327	96182975	+	2	83.53	128.30	0.65	0.11	Hoxb4	ENSMUSG00000038692	ENSMUSG00000038692
HoxB	XLOC_W_003911	chr11	96183399	96183757	+	1	6.88	5.95	0.00	0.00														BQ084983(5':188); S35738(3':687)
HoxB	XLOC_W_003914	chr11	96203977	96204308	+	1	11.78	17.56	0.00	0.00	Hoxb3			ENSMUSG00000048763
HoxB	XLOC_W_003918	chr11	96207963	96209194	+	1	41.60	60.24	0.98	0.00	Hoxb3		ENSMUSG00000048763
HoxB	XLOC_C_003888	chr11	96207965	96208906	-	1	18.79	24.34	0.00	0.00	Hoxb3os	ENSMUSG00000084844
HoxB	XLOC_C_003889	chr11	96208953	96214397	-	2	28.98	35.90	0.26	0.00	Hoxb3os		ENSMUSG00000084844
HoxB	XLOC_W_003919	chr11	96213118	96214540	+	1	66.96	64.31	0.14	0.00	Hoxb2		ENSMUSG00000075588
HoxB	XLOC_W_003921	chr11	96227027	96228373	+	2	66.61	81.87	0.00	0.00	Hoxb1	ENSMUSG00000018973
HoxB	XLOC_W_003922	chr11	96228497	96229692	+	1	198.58	247.74	0.17	0.00	Hoxb1	ENSMUSG00000018973
HoxB		chr11	96325907	96620791	+	16					Skap1
HoxC	XLOC_C_008182	chr15	102538129	102538606	-	1	5.17	10.57	1.68	0.43	Calcoco1		ENSMUSG00000023055
HoxC	XLOC_W_007890	chr15	102844572	102845689	+	2	30.44	31.93	0.00	0.00	Hoxc4	ENSMUSG00000022485	ENSMUSG00000022485;ENSMUSG00000092585
HoxC	XLOC_W_007893	chr15	102866800	102867267	+	1	15.39	24.49	0.00	0.00	Hoxc4		ENSMUSG00000075394
HoxC	XLOC_C_008185	chr15	102983764	102988734	-	2	18.69	22.41	9.07	9.82	Smug1	ENSMUSG00000036061	ENSMUSG00000036061
HoxD		chr2	74491049	74497918	-	3					Evx2
HoxD	XLOC_W_012036	chr2	74537322	74537717	+	1	7.28	10.79	0.51	0.52	Hoxd9		ENSMUSG00000043342
HoxD	XLOC_W_012037	chr2	74601768	74602576	+	2	6.08	7.65	0.00	0.00	Hoxd1		ENSMUSG00000042448
HoxD	XLOC_W_012038	chr2	74706384	74707501	+	3	182.59	247.61	195.01	269.61	Mtx2	ENSMUSG00000027099
HoxD	XLOC_W_012039	chr2	74714437	74714769	+	1	29.67	41.43	42.87	51.37	Mtx2	AK169048; AB041562; AK168000; AK168045; AK087933; AF053550; AK168021; BC006641; AK005233; AK207939; AK212919
