# Supplementary material for: Analysis of dynamic changes in retinoid-induced transcription and epigenetic profiles of murine Hox clusters in ES cells
Source: Genome Res. 2015 Aug;25(8):1229–43. doi: 10.1101/gr.184978.114 (PMC4510006; doi:10.1101/gr.184978.114)
Supplement: Supplemental Material [file supp_gr.184978.114_Table_S3.txt]

Symbol	gene	ES_cells.Uninduced	ES_cells.4hrs_RA	ES_cells.6hrs_RA	ES_cells.12hrs_RA	ES_cells.24hrs_RA	ES_cells.36hrs_RA	9.5dpc	10.5dpc
Hotairm1	ENSMUSG00000087658	0.341436	2.65263	4.43056	8.59418	12.8147	15.3627	2.00981	1.58299
Hotairm2		3.27357	12.6841	17.9567	35.1533	84.5694	118.393	12.0864	7.19205
Halr1 ( isoforms 1-3)		9.76131	50.5778	52.1656	68.0584	86.2438	71.4951	1.96878	0.852271
Halr1os1 ( isoform2)		1.72077	0.00157575	1.64109	6.29347	2.72875	0.00130457	0.30769	0.000541085
Har1 ( isoform 5)exon_2		0.22013	1.0006	1.3523	5.52336	4.62308	4.09491	0	0
Har1 ( isoform 6)		0.63925	5.46591	5.17045	4.59952	11.4981	10.3153	0.277825	0.182566
Har1 ( isoform 4)exon_2		1.28653	15.5543	107.835	312.671	361.377	63.3366	2.19806	1.31705
orphan-Exon-1		0.776438	1.99605	2.48254	1.6317	3.61349	1.70121	0.28262	0.274918
orphan-Exon-2		0.12114	0.656172	0.7554	0.922349	0.99585	0.80345	0.00716756	0.00131941
orphan-Exon-3		0.519458	0.512248	0.325315	1.82652	0.661874	1.72293	1.65E-07	1.66E-15
orphan-Exon-4		9.38E-139	0.154579	0.0816144	0.481875	0.169532	0.0599071	0	0
orphan-Exon-5		0.881809	4.24863	2.04433	6.76278	6.83585	3.78374	0	0
orphan-Exon-6		0	22.9902	0	82.0185	106.773	1.66E-65	0	0
orphan-Exon-7		0	1.6667	1.3293	1.43938	1.771	1.10119	0.33717	0.394992
orphan-Exon-8		2.85361	3.97615	5.75251	5.11751	6.52077	4.3147	0	0.567576
orphan-Exon-9		0	9.54869	18.6779	0	9.16195	11.2689	0	0
orphan-Exon-10		0	0	19.4766	37.4597	38.2149	11.7508	0	0
orphan-Exon-11		5.3477	34.9187	9.10713	35.0318	49.1398	32.9675	0	0
orphan-Exon-12		0.0711641	0	0	0.116546	0.594477	0.0731187	0	0
Hobbit1		0.289244	4.46893	4.41192	12.012229	31.768186	68.069104	15.074024	16.455257
Symbol	ID	ES_cells.Uninduced	ES_cells.4hrs_RA	ES_cells.6hrs_RA	ES_cells.12hrs_RA	ES_cells.24hrs_RA	ES_cells.36hrs_RA
Hoxa1	ENSMUSG00000029844	0.389136	13.6617	13.203	26.9976	43.4903	30.1244
Hoxa2	ENSMUSG00000014704	0.0421025	1.6724	1.04774	1.89617	4.60737	7.74334
Hoxaas2	ENSMUSG00000056445	0.0730771	0.491543	0.350144	0.973146	2.96273	2.92173
Hoxa3	ENSMUSG00000079560	0.27976	0.353014	0.258562	0.790058	3.36469	4.86692
Hoxaas3	ENSMUSG00000085696	0.167656	1.07128	1.11149	2.10835	5.71217	8.26181
Hoxa4	ENSMUSG00000000942	0.022369	0.876371	0.495226	1.42872	4.29781	3.7233
Hoxa5	ENSMUSG00000038253	0.0743393	1.88097	1.23435	3.83499	15.6027	33.3785
Hoxa6	ENSMUSG00000043219	0	0.0505087	0.0395194	0.26603	0.775408	1.19216
Hoxa7	ENSMUSG00000038236	0.0510545	0.563868	0.50546	1.36414	4.88926	7.40458
Hoxa9	ENSMUSG00000038227	0.0205767	0.235099	0.284331	0.152997	1.30299	14.7265
Hoxa10	ENSMUSG00000000938	0.0738619	0.670171	0.599575	0.7532	1.81549	7.03084
Hoxa11	ENSMUSG00000038210	0.0164161	0.053595	0.111826	0.0806533	0.109707	0.151803
Hoxa11os	ENSMUSG00000086427	0.108337	0.122001	0.0810058	0.0622999	0.190377	0.298736
Hoxa13	ENSMUSG00000038203	0.0283814	0.0620581	0	0	0.1304	0.113151
Hoxb1	ENSMUSG00000018973	0	1.72178	2.35075	7.3243	27.7904	28.1696
Hoxb2	ENSMUSG00000075588	0.123303	2.23741	2.3419	9.35285	49.9538	48.3624
Hoxb3	ENSMUSG00000048763	3.91E-73	0.318141	0.148438	1.03676	1.3989	3.03578
Hoxb3os	ENSMUSG00000084844	0.0441856	0.632939	0.545395	2.54178	8.97956	9.39493
Hoxb4	ENSMUSG00000038692	0.000605998	0.317191	0.173212	0.997503	3.24003	2.15737
Hoxb5	ENSMUSG00000038700	0.018387	0.44611	0.547946	1.13805	4.33449	8.37362
Hoxb6	ENSMUSG00000000690	0.0990047	0.233378	0.315928	1.2057	8.45834	26.6388
Hoxb7	ENSMUSG00000038721	0.27284	0.311302	0.389714	0.726121	4.56399	6.68752
Hoxb8	ENSMUSG00000056648	0.0127897	0	0.115489	0.230407	2.98339	8.84161
Hoxb9	ENSMUSG00000020875	0.393293	0.499742	0.348316	0.972504	8.37569	10.4717
Hoxb13	ENSMUSG00000049604	0.201896	2.12959	1.74559	6.65109	5.86405	1.80315
Hoxc4	ENSMUSG00000075394	0.0524321	0.190203	0.0744099	0.554116	3.36177	9.56552
Hoxc5	ENSMUSG00000022485	0	0.0248887	0.128662	0.0936378	2.13426	7.93548
Hoxc6	ENSMUSG00000001661	0.0225802	0.0982943	0.057681	0.0554695	0.308923	3.159
Hoxc8	ENSMUSG00000001657	0.0968516	0.145434	0.102653	0.11981	0.169357	5.33012
Hoxc9	ENSMUSG00000036139	0.0862469	0.148176	0.133626	0.124957	0.209922	3.06349
Hoxc10	ENSMUSG00000022484	0.018236	0.0198458	0.0155279	0	0.0457009	0.539949
Hoxc11	ENSMUSG00000001656	0	0	0	0	0.0142946	0.0527455
Hoxc12	ENSMUSG00000050328	0	0.0409186	0.0640317	0	0.031409	0.0386321
Hoxc13	ENSMUSG00000001655	0.247963	0.119935	0.0703802	0.0676818	0.356739	0.127387
Hoxd1	ENSMUSG00000042448	0.0375059	0.0204084	0.0319363	0.0460678	0.360306	1.50291
Hoxd3	ENSMUSG00000079277	0.00445447	0	0	0.112796	0.204876	1.06458
Hoxd3os1	ENSMUSG00000052371	0	0.220508	0	0.0430125	0	0.368674
Hoxd4	ENSMUSG00000101174	1.31E-23	0.0524617	0.0205236	0.0820975	0.310199	2.23253
Hoxd8	ENSMUSG00000027102	0.351675	0.0950695	0.0872532	0.0838176	1.1219	1.80237
Hoxd9	ENSMUSG00000043342	0	0	0.0685168	0.0527119	0.282317	0.413381
Hoxd10	ENSMUSG00000050368	0	0	0	0	0.0161126	0.0396358
Hoxd11	ENSMUSG00000042499	0.0448488	0.0978238	0.0570759	0.0436555	0.0517649	0.26602
Hoxd12	ENSMUSG00000001823	0.0133441	0.0145221	0	0.0109269	0.0222943	0
Hoxd13	ENSMUSG00000001819	0.0818564	0.163318	0.127785	0.0893712	0.558434	0.602751
