# Supplementary material for: Analysis of dynamic changes in retinoid-induced transcription and epigenetic profiles of murine Hox clusters in ES cells
Source: Genome Res. 2015 Aug;25(8):1229–43. doi: 10.1101/gr.184978.114 (PMC4510006; doi:10.1101/gr.184978.114)
Supplement: Supplemental Material [file supp_gr.184978.114_Table_S4.txt]

Target	isoform	2hours			4hours			6hours			8hours			12hours			24hours			36hours			48hours			60hours			72hours			RA Gavage(compared to wt)			7.5dpc(compared to 10dpc)			9.5dpc (compared to 10dpc)			10.5dpc(compared to 10dpc)
		Mean	95% value ci low	95% value ci high	mean	95% value ci low	95% value ci high	mean	95% value ci low	95% value ci high	mean	95% value ci low	95% value ci high	mean	95% value ci low	95% value ci high	mean	95% value ci low	95% value ci high	mean	95% value ci low	95% value ci high	mean	95% value ci low	95% value ci high	mean	95% value ci low	95% value ci high	mean	95% value ci low	95% value ci high	mean	95% value ci low	95% value ci high	mean	95% value ci low	95% value ci high	mean	95% value ci low	95% value ci high	mean	95% value ci low	95% value ci high
Halr1	1	1.588	0.651	3.872	1.973	0.401	9.715	1.542	0.243	9.792	5.201	3.721	7.269	4.71	2.306	9.619	4.37	0.056	340.442	3.932	3.245	4.764	1.652	0.031	87.822	1.297	0.538	3.129	1.566	0.165	14.881	2.108	1.64	2.709	0.914	0.617	1.356	0.704	0.527	0.942	1.221	0.823	1.811
Halr1	2	1.397	0.433	4.502	1.397	0.327	5.963	1.035	0.163	6.557	0.807	0.398	1.635	0.656	0.25	1.721	1.199	0.136	10.557	0.829	0.339	2.026	0.415	0.325	0.53	0.319	0.141	0.721	0.347	0.271	0.444	2.55	1.76	3.693	0.827	0.456	1.499	0.514	0.313	0.843	0.983	0.578	1.669
Halr1	3	2.047	0.716	5.85	2.773	1.508	5.098	2.213	0.519	9.436	2.942	2.625	3.298	2.798	2.195	3.567	3.635	1.423	9.287	2.84	0.409	19.721	1.73	1.702	1.758	1.204	0.254	5.704	1.3	1.112	1.519	2.892	2.115	3.955	1.813	0.078	41.885	0.577	0.455	0.731	1.067	0.674	1.691
Halr1	4	2.6	1.31	5.16	2.868	0.6	13.713	2.864	0.758	10.824	5.827	3.456	9.824	6.436	2.644	15.664	8.706	2.05	36.968	5.435	0.493	59.879	2.132	2.118	2.145	2.058	0.377	11.226	2.222	0.146	33.769	1.927	0.647	5.74	0.586	0.467	0.737	0.366	0.223	0.602	1.028	0.598	1.766
Halr1	5	1.831	0.579	5.794	1.399	0.043	45.775	1.929	0.13	28.541	4.102	3.856	4.364	5.659	1.892	16.922	3.802	0.717	20.149	1.832	0.247	13.591	0.92	0.193	4.374	0.707	0.601	0.83	0.873	0.104	7.302	2.28	0.635	8.189	0.59	0.443	0.786	0.508	0.217	1.186	1.139	0.666	1.946
Halr1os1	1	1.946	0.359	10.54	1.626	0.044	60.456	1.498	0.157	14.297	6.143	3.412	11.059	6.637	2.996	14.704	5.459	0.07	427.053	3.092	1.973	4.846	1.274	0.546	2.969	1.341	0.583	3.085	1.465	0.071	30.053	1.884	0.6	5.917	0.642	0.377	1.091	0.554	0.515	0.595	1.127	0.629	2.018
Halr1os1	2	1.762	0.797	3.897	1.915	1.086	3.376	1.428	1.077	1.893	1.685	1.443	1.968	1.416	1.308	1.533	1.584	0.708	3.542	1.153	0.775	1.716	0.701	0.592	0.831	0.577	0.407	0.819	0.591	0.326	1.072	2.254	1.707	2.975	1.621	0.112	23.441	0.723	0.525	0.996	1.078	0.785	1.48
HotAirm1		0.574	0.156	2.117	0.676	0.131	3.488	0.65	0.002	279.92	1.368	0.753	2.487	1.645	1.06	2.553	2.112	0.13	34.38	2.429	1.492	3.955	1.957	0.888	4.31	1.705	1.558	1.867	2.318	0.052	102.767	2.966	2.042	4.308	10.062	3.463	29.231	1.272	0.884	1.83	1.215	0.817	1.807
HotAirm2		0.477	0.054	4.232	0.461	0.373	0.57	0.552	0.115	2.662	0.611	0.328	1.137	0.994	0.415	2.377	1.094	0.293	4.082	1.86	0.987	3.506	1.255	0.656	2.399	0.952	0.425	2.133	0.296	0	298.269	2.907	1.724	4.904	10.753	4.135	27.964	1.095	0.718	1.669	1.093	0.728	1.641
Hobbit 1		1	0.357	2.802	1.298	0.294	5.729	1.017	0.196	5.271	2.881	1.752	4.739	3.198	1.728	5.92	8.231	1.298	52.191	18.586	1.459	236.789	8.22	0.083	812.447	1.74	0	0	1.47	0.824	2.624	3.913	1.347	11.364	0.381	0.108	1.337	0.404	0.346	0.472	1.629	1.357	1.954
Mean =		Mean fold change
Hobbit levels are compared against 2 hours of RA teratment for ES Cell
