# Supplementary material for: Analysis of dynamic changes in retinoid-induced transcription and epigenetic profiles of murine Hox clusters in ES cells
Source: Genome Res. 2015 Aug;25(8):1229–43. doi: 10.1101/gr.184978.114 (PMC4510006; doi:10.1101/gr.184978.114)
Supplement: Supplemental Material [file supp_gr.184978.114_Table_S5.txt]

chr8	126413636	126423636	acta1
chr3	32602468	32612468	actl6a
chr5	137989804	137999783	actl6b
chr2	158445649	158455649	actr5
chr14	30786523	30796523	actr8
chr9	71058696	71068656	aldh1a2
chr8	26946251	26956251	ash2l
chr11	108776663	108786663	axin2
chr2	18593645	18603645	bmi1
chr17	87841183	87851183	calm2
chr11	118879343	118889343	cbx2
chr11	118942551	118952551	cbx4
chr15	79758076	79768076	cbx7
chr11	118897227	118907227	cbx8
chr18	61190853	61200853	cdx1
chr5	148113846	148123825	cdx2
chrX	100512097	100521737	cdx4
chr18	74370866	74379325	cxxc1
chr19	37767298	37777298	cyp26a1
chr6	84538740	84548740	cyp26b1
chr19	37755170	37765170	cyp26c1
chr17	74718284	74728284	dpy30
chr7	97124486	97134486	eed
chr10	80634545	80644404	eef2
chr10	66995617	67005617	egr2
chr16	22434643	22444643	etv5
chr6	47540019	47550019	ezh2
chr7	152019517	152029517	fgf3
chr7	152042291	152052291	fgf4
chr8	26624244	26634204	fgfr1
chr6	125110601	125120601	gapdh
chr10	126773635	126783635	gli1
chr13	15550556	15560556	gli3
chrX	71206654	71216654	hcfc1
chr11	83659371	83669371	hnf1b
chr2	119298365	119308365	ino80
chr6	83070023	83080023	ino80b
chr18	24275320	24285320	ino80c
chr1	63155841	63165841	ino80d
chr7	133999977	134009977	ino80e
chr3	130808389	130818389	lef1
chr2	160187738	160197738	mafb
chr11	18913683	18923683	meis1
chr2	115885849	115895849	meis2
chr7	16755750	16765649	meis3
chr19	6330039	6340039	men1
chr9	44684357	44694357	mll1
chr15	98669696	98679696	mll2
chr5	24999601	25009601	mll3
chr7	31368566	31378566	mll4
chr2	155261519	155271498	ncoa6
chr10	80284462	80294401	oaz1
chr4	150279159	150288959	park7
chr2	105511602	105521602	pax6
chr1	170044495	170054495	pbx1
chr17	34724416	34734376	pbx2
chr2	34222556	34232556	pbx3
chr8	72351603	72361563	pbx4
chr11	97556660	97566660	pcgf2
chr6	122282033	122291972	phc1
chr4	128377240	128387240	phc2
chr3	30863344	30873323	phc3
chr17	27065072	27075072	phf1
chr17	31715641	31725641	pknox1
chr9	36949851	36959851	pknox2
chr4	3860529	3870529	plag
chr11	98794010	98804010	rara
chr14	17402724	17412724	rarb
chr15	102071783	102081783	rarg
chr1	134368944	134378883	rbbp5
chr17	34156588	34173797	ring1
chr1	153342953	153352953	rnf2
chr7	123472648	123482648	rps13
chr6	88410478	88420417	ruvbl1
chr2	27527721	27537721	rxra
chr1	169523515	169533515	rxrg
chr6	100232352	100242352	rybp
chr7	134915903	134925903	setd1a
chr5	123597627	123607587	setd1b
chr2	10289350	10299209	sfmbt2
chr8	12390519	12400519	sox1
chr3	34543927	34553927	sox2
chrX	58141605	58151605	sox3
chr11	79801608	79811608	suz12
chr6	72733950	72743950	tcf3
chr18	69499146	69509146	tcf4
chr7	3576486	3586486	tfpt
chr18	63847013	63857013	txnl1
chr5	125865387	125875387	ubc
chr1	145619465	145629465	uchl5
chrX	17734793	17744793	utx
chr17	65957881	65967881	vapa
chr2	27008771	27018771	wdr5
chr12	110026521	110036521	yy1
