# Supplementary material for: Analysis of dynamic changes in retinoid-induced transcription and epigenetic profiles of murine Hox clusters in ES cells
Source: Genome Res. 2015 Aug;25(8):1229–43. doi: 10.1101/gr.184978.114 (PMC4510006; doi:10.1101/gr.184978.114)
Supplement: Supplemental Material [file supp_gr.184978.114_Table_S7.txt]

Transcript symbol	isoforms	GenBank accessesion / ENSEMBL ID
Heater		KR231016
Halr1
	1	ENSMUST00000155758
	2	KR348520
	3	ENSMUST00000125374
	4	KR231015
	5	KR231014
	6	KR348511
Halr1os1
	1	KR348518
	2	KR231013
Unspliced transcripts
HEATER_TCONS_01560771		KR348510
HEATER_TCONS_01560772		KR348512
HEATER_TCONS_01560782		KR348525
HEATER_TCONS_01564137		KR348519
HEATER_TCONS_01567224		KR348522
HEATER_TCONS_01569350		KR348523
HEATER_TCONS_01572370		KR348514
HEATER_TCONS_01572376		KR348521
HEATER_TCONS_01572378		KR348524
HEATER_TCONS_01576247		KR348517
HEATER_TCONS_01576248		KR348516
HEATER_TCONS_01578752		KR348529
HEATER_TCONS_01581365		KR348526
HEATER_TCONS_01581366		KR348527
HEATER_TCONS_01581367		KR348528
HEATER_TCONS_01582305		KR348515
HEATER_TCONS_01622353		KR348513
Hobbit1		KR231012
hotairm1
	1	KR231011
	2	ENSMUST00000159006
hotairm2		KR231010
